# Supplementary material for: Nephrotoma Meigen (Diptera, Tipulidae) from Xizang Autonomous Region, China
Source: Zookeys. 2020 Oct 5;973:123–51. doi: 10.3897/zookeys.973.46384 (PMC7550393; doi:10.3897/zookeys.973.46384)
Supplement: XML Treatment for Nephrotoma beibengensis [file zookeys.973.46384-treatment1.xml]

<!DOCTYPE tp:taxon-treatment
  PUBLIC "-//TaxonX//DTD Taxonomic Treatment Publishing DTD v0 20100105//EN" "tax-treatment-NSO.dtd">
<tp:taxon-treatment xmlns:tp="http://www.plazi.org/taxpub"><tp:treatment-meta><kwd-group><label>Taxon classification</label><kwd><named-content xmlns:xlink="http://www.w3.org/1999/xlink" content-type="kingdom">Animalia</named-content></kwd><kwd><named-content xmlns:xlink="http://www.w3.org/1999/xlink" content-type="order">Diptera</named-content></kwd><kwd><named-content xmlns:xlink="http://www.w3.org/1999/xlink" content-type="family">Tipulidae</named-content></kwd></kwd-group><mixed-citation publication-type="journal"><person-group><name><surname>Yang</surname><given-names>Qi-Cheng</given-names></name><name><surname>Liu</surname><given-names>Qi-Fei</given-names></name><name><surname>Pan</surname><given-names>Zhao-Hui</given-names></name><name><surname>Liu</surname><given-names>Xiao-Yan</given-names></name><name><surname>Yang</surname><given-names>Ding</given-names></name></person-group><article-title><italic><tp:taxon-name><tp:taxon-name-part taxon-name-part-type="genus" reg="Nephrotoma">Nephrotoma</tp:taxon-name-part></tp:taxon-name></italic> Meigen (<tp:taxon-name><tp:taxon-name-part taxon-name-part-type="order">Diptera</tp:taxon-name-part></tp:taxon-name>, <tp:taxon-name><tp:taxon-name-part taxon-name-part-type="family">Tipulidae</tp:taxon-name-part></tp:taxon-name>) from Xizang Autonomous Region, China</article-title><source>Zookeys</source><day>05</day><month>10</month><year>2020</year><volume>973</volume><fpage>123</fpage><lpage>151</lpage><pub-id pub-id-type="doi">10.3897/zookeys.973.46384</pub-id></mixed-citation></tp:treatment-meta><tp:nomenclature><tp:taxon-name><object-id xmlns:xlink="http://www.w3.org/1999/xlink" content-type="arpha" xlink:type="simple">3A7D97C8-C3CD-5EE3-A28E-A6BDF49C2D6D</object-id>
              <tp:taxon-name-part taxon-name-part-type="genus" reg="Nephrotoma">Nephrotoma</tp:taxon-name-part>
              <tp:taxon-name-part taxon-name-part-type="species" reg="beibengensis">beibengensis</tp:taxon-name-part>
              <object-id xmlns:xlink="http://www.w3.org/1999/xlink" content-type="zoobank" xlink:type="simple">http://zoobank.org/01272B09-7641-4EAD-BA49-A378DA40D942</object-id>
            </tp:taxon-name><tp:taxon-authority>sp. nov .</tp:taxon-authority><xref ref-type="fig" rid="F1">Figs 1–3</xref><xref ref-type="fig" rid="F2">, 4–9</xref><xref ref-type="fig" rid="F15">, 60</xref></tp:nomenclature><tp:treatment-sec sec-type="diagnosis" id="SECID0EMKAE"><title>Diagnosis.</title><p>Frontal tubercle raised into discoid protuberance. Occipital marking dark brown, square, anteriorly extending to eye. Mediotergite with an I-shaped, dark-brown, longitudinal stripe. Legs approximately three times as long as body (Figs <xref ref-type="fig" rid="F1">1</xref>, <xref ref-type="fig" rid="F1">2</xref>). Posterior extension of tergite 9 slightly depressed with two pairs of short, obtuse projections bearing tiny, black spines, medial pair slightly longer than lateral pair (Figs <xref ref-type="fig" rid="F2">7</xref>, <xref ref-type="fig" rid="F2">8</xref>).</p><fig id="F1" position="float" orientation="portrait"><object-id xmlns:xlink="http://www.w3.org/1999/xlink" content-type="doi" xlink:type="simple">10.3897/zookeys.973.46384.figures1-3</object-id><object-id xmlns:xlink="http://www.w3.org/1999/xlink" content-type="arpha" xlink:type="simple">84EDF3F2-10C3-5F99-B539-16E1488F8211</object-id><label>Figures 1–3.</label><caption><p><italic><tp:taxon-name><tp:taxon-name-part taxon-name-part-type="genus" reg="Nephrotoma">Nephrotoma</tp:taxon-name-part> <tp:taxon-name-part taxon-name-part-type="species" reg="beibengensis">beibengensis</tp:taxon-name-part></tp:taxon-name></italic> sp. nov. <bold>1</bold> Male habitus, lateral view <bold>2</bold> head and thorax, dorsal view <bold>3</bold> wing. Abbreviations: ptstg = pterostigma. Scale bars: 1.0 mm.</p></caption><graphic xmlns:xlink="http://www.w3.org/1999/xlink" xlink:href="zookeys-973-123-g001.jpg" position="float" orientation="portrait" xlink:type="simple" id="oo_459920.jpg"><uri content-type="original_file" xlink:type="simple">https://binary.pensoft.net/fig/459920</uri></graphic></fig></tp:treatment-sec><tp:treatment-sec sec-type="material" id="SECID0EAMAE"><title>Material examined.</title><p><bold><italic>Holotype</italic></bold> male (<named-content xmlns:xlink="http://www.w3.org/1999/xlink" content-type="dwc:institutional_code" xlink:type="simple">CAU</named-content>), China: Xizang, Motuo (Medog, Metok), Beibeng, 2017.VI.11, 859 m, Qicheng Yang (light trap). <bold><italic>Paratype</italic></bold> 1 male (<named-content xmlns:xlink="http://www.w3.org/1999/xlink" content-type="dwc:institutional_code" xlink:type="simple">CAU</named-content>), China: Xizang, Motuo, Beibeng, Gelincun, 2018.VI.27, 1400 m, Qicheng Yang (light trap).</p></tp:treatment-sec><tp:treatment-sec sec-type="description" id="SECID0EYMAE"><title>Description.</title><p>Male (<italic>n</italic> = 2): body length 10.4–10.5 mm, wing length 10.0 mm, antenna length 2.5 mm.</p><p><bold><italic>Head</italic></bold> (Figs <xref ref-type="fig" rid="F1">1</xref>, <xref ref-type="fig" rid="F1">2</xref>). Mainly yellow. Frontal tubercle raised into discoid. Occipital marking dark brown, square, extended anteriorly to inner margin of eye. Rostrum yellow and nasus brown. Hairs on head black. Antenna brownish yellow, base of each segment darker; first flagellomere 1.3 times longer than second one. Proboscis brownish yellow, with black hairs. Palpus brown, with black hairs.</p><p><bold><italic>Thorax</italic></bold> (Figs <xref ref-type="fig" rid="F1">1</xref>, <xref ref-type="fig" rid="F1">2</xref>). Mainly yellow. Pronotum yellow, lateral side dark brown, with yellow hairs. Prescutum with three black, longitudinal stripes; anterior end of lateral prescutal stripe bent outward, outer part brown and dull; prescutum with posterolateral dark-brown margin. Scutum with two black spots. Scutellum dark brown, with two triangular, yellow spots anteriorly. Mediotergite with an I-shaped, dark-brown marking. Anepisternum and katepisternum yellow. Anepimeron yellow with brown spot at antero-dorsal corner. Parascutellum pale brown. Anatergite brown; katatergite yellow. Meron yellow. Hairs on thorax dark yellow. Legs long, approximately three times as long as body, yellow except apices of tibiae and tarsi dark brown; hairs brown. Wing subhyaline, tinged with light brown; pterostigma pale with macrotrichiae; cell m<sub>1</sub> shortly petiolate, virtually invisible; apices of R<sub>5</sub> not curve up (Fig. <xref ref-type="fig" rid="F1">3</xref>). Halter with stem brownish yellow; knob pale yellow.</p><p><bold><italic>Abdomen</italic></bold> (Fig. <xref ref-type="fig" rid="F1">1</xref>). Mainly yellow. Tergites each with dark-brown, median spot and lateral, longitudinal stripe; median spot nearly square on tergite 1, fan-shaped on tergite 2, and those on tergite 3–7 triangular. Sternite 8 dark brown. Hairs on abdomen blackish.</p><p><bold><italic>Hypopygium</italic></bold> (Figs <xref ref-type="fig" rid="F2">4–9</xref>) mainly brown, posterior margin yellow. Posterior margin of tergite 9 medially produced with a deep notch, apices of produced part slightly depressed, with a pair of pointed lateral projections (Figs <xref ref-type="fig" rid="F2">7</xref>, <xref ref-type="fig" rid="F2">8</xref>). Mid-posterior margin of sternite 8 depressed, with round process (Fig. <xref ref-type="fig" rid="F2">9</xref>). Gonapophyses of adminiculum twisted (Fig. <xref ref-type="fig" rid="F2">9</xref>). Outer gonostylus fleshy, small, with curly tip (Fig. <xref ref-type="fig" rid="F2">6</xref>). Inner gonostylus with large concavity at base; beak slightly obtuse, slightly produced at top (Fig. <xref ref-type="fig" rid="F2">5</xref>).</p><fig id="F2" position="float" orientation="portrait"><object-id xmlns:xlink="http://www.w3.org/1999/xlink" content-type="doi" xlink:type="simple">10.3897/zookeys.973.46384.figures4-9</object-id><object-id xmlns:xlink="http://www.w3.org/1999/xlink" content-type="arpha" xlink:type="simple">59311739-615B-5449-82BD-57631B2B0DF6</object-id><label>Figures 4–9.</label><caption><p><italic><tp:taxon-name><tp:taxon-name-part taxon-name-part-type="genus" reg="Nephrotoma">Nephrotoma</tp:taxon-name-part> <tp:taxon-name-part taxon-name-part-type="species" reg="beibengensis">beibengensis</tp:taxon-name-part></tp:taxon-name></italic> sp. nov. <bold>4</bold> Hypopygium, lateral view <bold>5</bold> inner gonostylus, lateral external view <bold>6</bold> outer gonostylus, lateral external view, before softened <bold>7</bold> tergite 9, dorsal view, softened <bold>8</bold> tergite 9, dorsal view. before softened <bold>9</bold> hypopygium, ventral view. Abbreviations: bk = beak, d ct = dorsal crest, gp = gonapophyses, l bk = lower beak, i gonst = inner gonostylus, o b lb = outer basal lobe, o gonst = outer gonostylus, pct= posterior crest, tg = tergite, st = sternite. Scale bars: 0.5 mm (<bold>4, 7–9</bold>); 0.1 mm (<bold>5, 6</bold>).</p></caption><graphic xmlns:xlink="http://www.w3.org/1999/xlink" xlink:href="zookeys-973-123-g002.jpg" position="float" orientation="portrait" xlink:type="simple" id="oo_459921.jpg"><uri content-type="original_file" xlink:type="simple">https://binary.pensoft.net/fig/459921</uri></graphic></fig></tp:treatment-sec><tp:treatment-sec sec-type="distribution" id="SECID0E3QAE"><title>Distribution.</title><p>China (Xizang).</p></tp:treatment-sec><tp:treatment-sec sec-type="remarks" id="SECID0EBRAE"><title>Remarks.</title><p>This new species is similar to <italic><tp:taxon-name><tp:taxon-name-part taxon-name-part-type="genus" reg="Nephrotoma">N.</tp:taxon-name-part> <tp:taxon-name-part taxon-name-part-type="species" reg="globate">globate</tp:taxon-name-part></tp:taxon-name></italic> Alexander, 1951 from India, but the latter differs in the following characters: tergite 9 with lateral projections tipped with two or three spicules; outer gonostylus long and slender; inner gonostylus long and narrow, lower beak like a slender blackened rod; sternite 8 with two tufts of hair.</p></tp:treatment-sec><tp:treatment-sec sec-type="etymology" id="SECID0ESRAE"><title>Etymology.</title><p>This species is named after the type locality, Beibeng, Xizang, China.</p></tp:treatment-sec><tp:treatment-sec><!--Section generated to contain objects referenced in tp:taxon-treatment.--><fig id="F15" position="float" orientation="portrait"><object-id xmlns:xlink="http://www.w3.org/1999/xlink" content-type="doi" xlink:type="simple">10.3897/zookeys.973.46384.figures60-62</object-id><object-id xmlns:xlink="http://www.w3.org/1999/xlink" content-type="arpha" xlink:type="simple">BF21DB34-90DB-5CFD-A512-37CFC47892A7</object-id><label>Figures 60–62.</label><caption><p>Ecograph. <bold>60</bold><italic><tp:taxon-name><tp:taxon-name-part taxon-name-part-type="genus" reg="Nephrotoma">Nephrotoma</tp:taxon-name-part> <tp:taxon-name-part taxon-name-part-type="species" reg="beibengensis">beibengensis</tp:taxon-name-part></tp:taxon-name></italic> sp. nov. <bold>61</bold><italic><tp:taxon-name><tp:taxon-name-part taxon-name-part-type="genus" reg="Nephrotoma">Nephrotoma</tp:taxon-name-part> <tp:taxon-name-part taxon-name-part-type="species" reg="xizangensis">xizangensis</tp:taxon-name-part></tp:taxon-name></italic> Yang &amp; Yang, 1987 (variation) <bold>62</bold><italic><tp:taxon-name><tp:taxon-name-part taxon-name-part-type="genus" reg="Nephrotoma">Nephrotoma</tp:taxon-name-part> <tp:taxon-name-part taxon-name-part-type="species" reg="nigrohalterata">nigrohalterata</tp:taxon-name-part></tp:taxon-name></italic> Edwards, 1928 (mating) (<bold>60, 61</bold> by Zhenqi Song <bold>62</bold> by Qicheng Yang).</p></caption><graphic xmlns:xlink="http://www.w3.org/1999/xlink" xlink:href="zookeys-973-123-g015.jpg" position="float" orientation="portrait" xlink:type="simple" id="oo_459934.jpg"><uri content-type="original_file" xlink:type="simple">https://binary.pensoft.net/fig/459934</uri></graphic></fig></tp:treatment-sec></tp:taxon-treatment>
