# Supplementary material for: Nephrotoma Meigen (Diptera, Tipulidae) from Xizang Autonomous Region, China
Source: Zookeys. 2020 Oct 5;973:123–51. doi: 10.3897/zookeys.973.46384 (PMC7550393; doi:10.3897/zookeys.973.46384)
Supplement: XML Treatment for Nephrotoma claviformis [file zookeys.973.46384-treatment2.xml]

<!DOCTYPE tp:taxon-treatment
  PUBLIC "-//TaxonX//DTD Taxonomic Treatment Publishing DTD v0 20100105//EN" "tax-treatment-NSO.dtd">
<tp:taxon-treatment xmlns:tp="http://www.plazi.org/taxpub"><tp:treatment-meta><kwd-group><label>Taxon classification</label><kwd><named-content xmlns:xlink="http://www.w3.org/1999/xlink" content-type="kingdom">Animalia</named-content></kwd><kwd><named-content xmlns:xlink="http://www.w3.org/1999/xlink" content-type="order">Diptera</named-content></kwd><kwd><named-content xmlns:xlink="http://www.w3.org/1999/xlink" content-type="family">Tipulidae</named-content></kwd></kwd-group><mixed-citation publication-type="journal"><person-group><name><surname>Yang</surname><given-names>Qi-Cheng</given-names></name><name><surname>Liu</surname><given-names>Qi-Fei</given-names></name><name><surname>Pan</surname><given-names>Zhao-Hui</given-names></name><name><surname>Liu</surname><given-names>Xiao-Yan</given-names></name><name><surname>Yang</surname><given-names>Ding</given-names></name></person-group><article-title><italic><tp:taxon-name><tp:taxon-name-part taxon-name-part-type="genus" reg="Nephrotoma">Nephrotoma</tp:taxon-name-part></tp:taxon-name></italic> Meigen (<tp:taxon-name><tp:taxon-name-part taxon-name-part-type="order">Diptera</tp:taxon-name-part></tp:taxon-name>, <tp:taxon-name><tp:taxon-name-part taxon-name-part-type="family">Tipulidae</tp:taxon-name-part></tp:taxon-name>) from Xizang Autonomous Region, China</article-title><source>Zookeys</source><day>05</day><month>10</month><year>2020</year><volume>973</volume><fpage>123</fpage><lpage>151</lpage><pub-id pub-id-type="doi">10.3897/zookeys.973.46384</pub-id></mixed-citation></tp:treatment-meta><tp:nomenclature><tp:taxon-name><object-id xmlns:xlink="http://www.w3.org/1999/xlink" content-type="arpha" xlink:type="simple">9264F8BB-7FBC-5489-AABB-B0A40D06CD36</object-id>
              <tp:taxon-name-part taxon-name-part-type="genus" reg="Nephrotoma">Nephrotoma</tp:taxon-name-part>
              <tp:taxon-name-part taxon-name-part-type="species" reg="claviformis">claviformis</tp:taxon-name-part>
            </tp:taxon-name><tp:taxon-authority>Yang &amp; Yang, 1987</tp:taxon-authority><xref ref-type="fig" rid="F3">Figs 10–11</xref><xref ref-type="fig" rid="F4">, 12–16</xref><tp:nomenclature-citation-list><tp:nomenclature-citation><tp:taxon-name>
                  <tp:taxon-name-part taxon-name-part-type="genus" reg="Nephrotoma">Nephrotoma</tp:taxon-name-part> <tp:taxon-name-part taxon-name-part-type="species" reg="claviformis">claviformis</tp:taxon-name-part></tp:taxon-name><comment>Yang &amp; Yang, 1987: 129. Type locality: China: Xizang, Nyingchi Co.</comment></tp:nomenclature-citation></tp:nomenclature-citation-list></tp:nomenclature><tp:treatment-sec sec-type="diagnosis" id="SECID0EUTAE"><title>Diagnosis.</title><p>Spots on head velvety. Vertex with rectangular, dark-brown spots near inner margin of eye. Scutellum dark brown. Mediotergite with a brown longitudinal spot at middle (Fig. <xref ref-type="fig" rid="F3">11</xref>). Tergite 9 with a pair of short rod-like projections (Fig. <xref ref-type="fig" rid="F4">12</xref>).</p><fig id="F3" position="float" orientation="portrait"><object-id xmlns:xlink="http://www.w3.org/1999/xlink" content-type="doi" xlink:type="simple">10.3897/zookeys.973.46384.figures10-11</object-id><object-id xmlns:xlink="http://www.w3.org/1999/xlink" content-type="arpha" xlink:type="simple">97374DA2-DD1E-5F47-AAAE-8048464EB386</object-id><label>Figures 10, 11.</label><caption><p><italic><tp:taxon-name><tp:taxon-name-part taxon-name-part-type="genus" reg="Nephrotoma">Nephrotoma</tp:taxon-name-part> <tp:taxon-name-part taxon-name-part-type="species" reg="claviformis">claviformis</tp:taxon-name-part></tp:taxon-name></italic> Yang &amp; Yang, 1987. <bold>10</bold> Male habitus, lateral view <bold>11</bold> head and thorax, dorsal view. Scale bars: 1.0 mm.</p></caption><graphic xmlns:xlink="http://www.w3.org/1999/xlink" xlink:href="zookeys-973-123-g003.jpg" position="float" orientation="portrait" xlink:type="simple" id="oo_459922.jpg"><uri content-type="original_file" xlink:type="simple">https://binary.pensoft.net/fig/459922</uri></graphic></fig></tp:treatment-sec><tp:treatment-sec sec-type="material" id="SECID0E5UAE"><title>Material examined.</title><p>2 males (<named-content xmlns:xlink="http://www.w3.org/1999/xlink" content-type="dwc:institutional_code" xlink:type="simple">CAU</named-content>), China: Xizang, Lulang, 1978.VI.10, 3400 m, Fasheng Li.</p></tp:treatment-sec><tp:treatment-sec sec-type="description" id="SECID0EJVAE"><title>Description.</title><p>Males (<italic>n</italic> = 2): body length 11.0–11.1 mm, wing length 11.8–12.0 mm, antenna length 3.0 mm.</p><p><bold><italic>Head</italic></bold> (Figs <xref ref-type="fig" rid="F3">10</xref>, <xref ref-type="fig" rid="F3">11</xref>). Mainly yellow. Vertex with velvety, dark-brown, rectangular spots near inner margin of eye. Occipital marking annular, velvety, dark brown. Face with short, linear marking. Dorsal part of rostrum including nasus brownish black. Head with brown hairs. Antenna brownish black, with dark-brown hairs, except scape and pedicel dark brownish yellow; first flagellomere 1.6 times as long as second one. Proboscis brown, with dark-brown hairs. Palpus brown, with brownish-yellow hairs.</p><p><bold><italic>Thorax</italic></bold> (Figs <xref ref-type="fig" rid="F3">10</xref>, <xref ref-type="fig" rid="F3">11</xref>). Mainly yellow. Pronotum mainly yellow, with dark-brown spots on lateral side. Prescutum with three black, longitudinal stripes bearing velvety margin. Scutum with two black spots bearing velvety margin. Scutellum dark brown. Mediotergite yellow, with a brown, velvety, longitudinal stripe at middle. Anepisternum and katepisternum each with a brown lower spot and black posterior margin. Anepimeron and katepimeron each with a small, pale-brown spot. Meron with black lower part. Parascutellum yellow, anatergite yellow, katatergite with black posterior margin. Legs dark yellow except tips of tibiae, femora, and tarsi dark brown. Hairs on legs brownish, except those on coxae yellow. Wing subhyaline, tinged with light brown; pterostigma brownish; vein of cell m<sub>1</sub> sessile (Fig. <xref ref-type="fig" rid="F3">10</xref>). Halter with yellow stem; knob dark yellow.</p><p><bold><italic>Abdomen</italic></bold> (Fig. <xref ref-type="fig" rid="F3">10</xref>). Mainly yellow. Abdominal tergites with brown mid-longitudinal stripe and brownish-black lateral stripe. Hairs on abdomen yellow.</p><p><bold><italic>Hypopygium</italic></bold> (Figs <xref ref-type="fig" rid="F4">12–16</xref>) brownish black. Tergite 9 medially slightly produced at posterior margin, tergite 9 with a pair of rod-like projections on posterior margin (Fig. <xref ref-type="fig" rid="F4">12</xref>). Outer gonostylus short rod-like (Fig. <xref ref-type="fig" rid="F4">16</xref>). Inner gonostylus anteriorly with a sharp beak at tip, laterally with a lobe at base (Fig. <xref ref-type="fig" rid="F4">14</xref>).</p><fig id="F4" position="float" orientation="portrait"><object-id xmlns:xlink="http://www.w3.org/1999/xlink" content-type="doi" xlink:type="simple">10.3897/zookeys.973.46384.figures12-16</object-id><object-id xmlns:xlink="http://www.w3.org/1999/xlink" content-type="arpha" xlink:type="simple">D4F72EC6-9DD2-50DF-8A00-984027765742</object-id><label>Figures 12–16.</label><caption><p><italic><tp:taxon-name><tp:taxon-name-part taxon-name-part-type="genus" reg="Nephrotoma">Nephrotoma</tp:taxon-name-part> <tp:taxon-name-part taxon-name-part-type="species" reg="claviformis">claviformis</tp:taxon-name-part></tp:taxon-name></italic> Yang &amp; Yang, 1987. <bold>12</bold> Tergite 9, dorsal view <bold>13</bold> hypopygium, ventral view <bold>14</bold> inner gonostylus, lateral external view <bold>15</bold> hypopygium, lateral view <bold>16</bold> outer gonostylus, lateral external view. Scale bars: 0.5 mm (<bold>12, 13, 15</bold>); 0.1 mm (<bold>14, 16</bold>).</p></caption><graphic xmlns:xlink="http://www.w3.org/1999/xlink" xlink:href="zookeys-973-123-g004.jpg" position="float" orientation="portrait" xlink:type="simple" id="oo_459923.jpg"><uri content-type="original_file" xlink:type="simple">https://binary.pensoft.net/fig/459923</uri></graphic></fig></tp:treatment-sec><tp:treatment-sec sec-type="distribution" id="SECID0E4YAE"><title>Distribution.</title><p>China (Xizang).</p></tp:treatment-sec><tp:treatment-sec sec-type="remarks" id="SECID0ECZAE"><title>Remarks.</title><p>This species is similar to <italic><tp:taxon-name><tp:taxon-name-part taxon-name-part-type="genus" reg="Nephrotoma">N.</tp:taxon-name-part> <tp:taxon-name-part taxon-name-part-type="species" reg="distans">distans</tp:taxon-name-part></tp:taxon-name></italic> Edwards, 1928 from Xizang, the inner gonostylus is similar, but the latter differs in the following characters: occipital marking triangular, scutellum and postnotum pale; tergite 9 without rod-like projections on posterior margin.</p></tp:treatment-sec></tp:taxon-treatment>
