# Supplementary material for: Nephrotoma Meigen (Diptera, Tipulidae) from Xizang Autonomous Region, China
Source: Zookeys. 2020 Oct 5;973:123–51. doi: 10.3897/zookeys.973.46384 (PMC7550393; doi:10.3897/zookeys.973.46384)
Supplement: XML Treatment for Nephrotoma didyma [file zookeys.973.46384-treatment3.xml]

<!DOCTYPE tp:taxon-treatment
  PUBLIC "-//TaxonX//DTD Taxonomic Treatment Publishing DTD v0 20100105//EN" "tax-treatment-NSO.dtd">
<tp:taxon-treatment xmlns:tp="http://www.plazi.org/taxpub"><tp:treatment-meta><kwd-group><label>Taxon classification</label><kwd><named-content xmlns:xlink="http://www.w3.org/1999/xlink" content-type="kingdom">Animalia</named-content></kwd><kwd><named-content xmlns:xlink="http://www.w3.org/1999/xlink" content-type="order">Diptera</named-content></kwd><kwd><named-content xmlns:xlink="http://www.w3.org/1999/xlink" content-type="family">Tipulidae</named-content></kwd></kwd-group><mixed-citation publication-type="journal"><person-group><name><surname>Yang</surname><given-names>Qi-Cheng</given-names></name><name><surname>Liu</surname><given-names>Qi-Fei</given-names></name><name><surname>Pan</surname><given-names>Zhao-Hui</given-names></name><name><surname>Liu</surname><given-names>Xiao-Yan</given-names></name><name><surname>Yang</surname><given-names>Ding</given-names></name></person-group><article-title><italic><tp:taxon-name><tp:taxon-name-part taxon-name-part-type="genus" reg="Nephrotoma">Nephrotoma</tp:taxon-name-part></tp:taxon-name></italic> Meigen (<tp:taxon-name><tp:taxon-name-part taxon-name-part-type="order">Diptera</tp:taxon-name-part></tp:taxon-name>, <tp:taxon-name><tp:taxon-name-part taxon-name-part-type="family">Tipulidae</tp:taxon-name-part></tp:taxon-name>) from Xizang Autonomous Region, China</article-title><source>Zookeys</source><day>05</day><month>10</month><year>2020</year><volume>973</volume><fpage>123</fpage><lpage>151</lpage><pub-id pub-id-type="doi">10.3897/zookeys.973.46384</pub-id></mixed-citation></tp:treatment-meta><tp:nomenclature><tp:taxon-name><object-id xmlns:xlink="http://www.w3.org/1999/xlink" content-type="arpha" xlink:type="simple">BB30CF7F-6719-52AC-9F14-18765B360747</object-id>
              <tp:taxon-name-part taxon-name-part-type="genus" reg="Nephrotoma">Nephrotoma</tp:taxon-name-part>
              <tp:taxon-name-part taxon-name-part-type="species" reg="didyma">didyma</tp:taxon-name-part>
            </tp:taxon-name><tp:taxon-authority>Yang &amp; Yang, 1987</tp:taxon-authority><xref ref-type="fig" rid="F5">Figs 17–19</xref><xref ref-type="fig" rid="F6">, 20–25</xref><tp:nomenclature-citation-list><tp:nomenclature-citation><tp:taxon-name>
                  <tp:taxon-name-part taxon-name-part-type="genus" reg="Nephrotoma">Nephrotoma</tp:taxon-name-part> <tp:taxon-name-part taxon-name-part-type="species" reg="didyma">didyma</tp:taxon-name-part></tp:taxon-name><comment>Yang &amp; Yang, 1987: 131. Type localty: China: Xizang, Mainling Co.</comment></tp:nomenclature-citation></tp:nomenclature-citation-list></tp:nomenclature><tp:treatment-sec sec-type="diagnosis" id="SECID0EM2AE"><title>Diagnosis.</title><p>Pronotum yellow with a brownish spot on lateral side. Mediotergite yellow with dark-brown posterior margin (Figs <xref ref-type="fig" rid="F5">17</xref>, <xref ref-type="fig" rid="F5">19</xref>). Posterior margin of tergite 9 with a jaw-shaped protuberance; spade-shaped protuberance with two short horns at posterior margin (Fig. <xref ref-type="fig" rid="F6">22</xref>). Posterior margin of sternite 8 with meniscus-shaped protrusion (Figs <xref ref-type="fig" rid="F6">20</xref>, <xref ref-type="fig" rid="F6">23</xref>).</p><fig id="F5" position="float" orientation="portrait"><object-id xmlns:xlink="http://www.w3.org/1999/xlink" content-type="doi" xlink:type="simple">10.3897/zookeys.973.46384.figures17-19</object-id><object-id xmlns:xlink="http://www.w3.org/1999/xlink" content-type="arpha" xlink:type="simple">9394E241-1A7A-5CBA-BA1C-9E645E25B7C7</object-id><label>Figures 17–19.</label><caption><p><italic><tp:taxon-name><tp:taxon-name-part taxon-name-part-type="genus" reg="Nephrotoma">Nephrotoma</tp:taxon-name-part> <tp:taxon-name-part taxon-name-part-type="species" reg="didyma">didyma</tp:taxon-name-part></tp:taxon-name></italic> Yang &amp; Yang, 1987. <bold>17</bold> Male habitus, lateral view <bold>18</bold> wing <bold>19</bold> head and thorax, dorsal view. Scale bars: 1.0 mm.</p></caption><graphic xmlns:xlink="http://www.w3.org/1999/xlink" xlink:href="zookeys-973-123-g005.jpg" position="float" orientation="portrait" xlink:type="simple" id="oo_459924.jpg"><uri content-type="original_file" xlink:type="simple">https://binary.pensoft.net/fig/459924</uri></graphic></fig></tp:treatment-sec><tp:treatment-sec sec-type="material" id="SECID0EE4AE"><title>Material examined.</title><p>4 males (<named-content xmlns:xlink="http://www.w3.org/1999/xlink" content-type="dwc:institutional_code" xlink:type="simple">CAU</named-content>), China: Xizang, Yigong, 2017.VI.7, 2236 m, Qicheng Yang (light trap). 3 males (<named-content xmlns:xlink="http://www.w3.org/1999/xlink" content-type="dwc:institutional_code" xlink:type="simple">CAU</named-content>), China: Xizang, Yigong, 2017.V 6, 2274 m, Qicheng Yang (light trap). 6 males (<named-content xmlns:xlink="http://www.w3.org/1999/xlink" content-type="dwc:institutional_code" xlink:type="simple">CAU</named-content>), China: Xizang, 106K, 2017.V.17, 2289 m, Qicheng Yang (light trap).</p></tp:treatment-sec><tp:treatment-sec sec-type="description" id="SECID0EZ4AE"><title>Description.</title><p>Male (<italic>n</italic> = 13): body length 9.5–12.0 mm, wing length 10.0–12.0 mm, antenna length 3.0–4.0 mm.</p><p><bold><italic>Head</italic></bold> (Figs <xref ref-type="fig" rid="F5">17</xref>, <xref ref-type="fig" rid="F5">19</xref>). Mainly yellow. Vertex with brown spot near inner margin of eye. Occipital marking dark brown, bell-shaped, extended to top of vertex. Frontal tubercle relatively high. Dorsal part of rostrum including nasus brownish black. Hairs on head dark brown. Antenna dark brown except scape yellow and pedicel dark yellow; first flagellomere 1.4 times longer than second one. Proboscis yellow, with brown hairs. Palpus brownish grey, with brown hairs.</p><p><bold><italic>Thorax</italic></bold> (Figs <xref ref-type="fig" rid="F5">17</xref>, <xref ref-type="fig" rid="F5">19</xref>). Mainly yellow. Pronotum yellow with a brownish spot on lateral side. Prescutum with three black longitudinal stripes; anterior end of lateral prescutal stripe bent outward, outer part brown. Scutum with two large, dark-brown spots. Scutellum dark yellow. Mediotergite yellow with dark-brown posterior margin. Anepisternum and katepisternum pale yellow with yellow lower part. Anepimeron pale yellow. Parascutellum pale brown; anatergite and katatergite pale yellow. Legs yellow except middle portions of femora, tips of tibiae, and tarsi dark brown; hairs dark brown, except those on coxae and trochanters yellow. Wing subhyaline, tinged with light brown; pterostigma pale brown; cell m<sub>1</sub> nearly sessile (Fig. <xref ref-type="fig" rid="F5">18</xref>). Halter with stem brownish grey; knob yellowish brown.</p><p><bold><italic>Abdomen</italic></bold> (Fig. <xref ref-type="fig" rid="F5">17</xref>). Mainly yellow. Abdominal tergites with three brown longitudinal stripes. Hypopygium mainly dark yellow. Abdomen with yellow hairs.</p><p><bold><italic>Hypopygium</italic></bold> (Figs <xref ref-type="fig" rid="F6">20–25</xref>) brownish yellow. Tergite 9 ellipse with spade-shaped protuberance bearing two short horns at posterior margin; posterolateral margin of tergite 9 with a large jaw-shaped protuberance (Fig. <xref ref-type="fig" rid="F6">22</xref>). Posterior margin of sternite 8 with obvious appendages, meniscus-shaped in lateral view, covered with dense yellow hairs (Fig. <xref ref-type="fig" rid="F6">20</xref>). Outer gonostylus fleshy, spade-shaped, wide at middle, narrowed toward tip (Fig. <xref ref-type="fig" rid="F6">21</xref>). Inner gonostylus with large concavity, basally with a posterior projection (Figs <xref ref-type="fig" rid="F6">24</xref>, <xref ref-type="fig" rid="F6">25</xref>).</p><fig id="F6" position="float" orientation="portrait"><object-id xmlns:xlink="http://www.w3.org/1999/xlink" content-type="doi" xlink:type="simple">10.3897/zookeys.973.46384.figures20-25</object-id><object-id xmlns:xlink="http://www.w3.org/1999/xlink" content-type="arpha" xlink:type="simple">4665BFFC-2F97-5AB9-A19C-2722852556C2</object-id><label>Figures 20–25.</label><caption><p><italic><tp:taxon-name><tp:taxon-name-part taxon-name-part-type="genus" reg="Nephrotoma">Nephrotoma</tp:taxon-name-part> <tp:taxon-name-part taxon-name-part-type="species" reg="didyma">didyma</tp:taxon-name-part></tp:taxon-name></italic> Yang &amp; Yang, 1987. <bold>20</bold> Hypopygium, lateral view <bold>21</bold> outer gonostylus, lateral external view <bold>22</bold> tergite 9, dorsal view, softened <bold>23</bold> hypopygium, ventral view <bold>24</bold> inner gonostylus, lateral external view, softened <bold>25</bold> inner gonostylus, lateral external view, before softened. Scale bars: 0.5 mm (<bold>20, 22, 23</bold>); 0.1 mm (<bold>21, 24, 25</bold>).</p></caption><graphic xmlns:xlink="http://www.w3.org/1999/xlink" xlink:href="zookeys-973-123-g006.jpg" position="float" orientation="portrait" xlink:type="simple" id="oo_459925.jpg"><uri content-type="original_file" xlink:type="simple">https://binary.pensoft.net/fig/459925</uri></graphic></fig></tp:treatment-sec><tp:treatment-sec sec-type="distribution" id="SECID0EYBAG"><title>Distribution.</title><p>China (Xizang).</p></tp:treatment-sec><tp:treatment-sec sec-type="remarks" id="SECID0E4BAG"><title>Remarks.</title><p>Hypopygium of this species is very specific; no similar species.</p></tp:treatment-sec></tp:taxon-treatment>
