# Supplementary material for: Nephrotoma Meigen (Diptera, Tipulidae) from Xizang Autonomous Region, China
Source: Zookeys. 2020 Oct 5;973:123–51. doi: 10.3897/zookeys.973.46384 (PMC7550393; doi:10.3897/zookeys.973.46384)
Supplement: XML Treatment for Nephrotoma distans [file zookeys.973.46384-treatment4.xml]

<!DOCTYPE tp:taxon-treatment
  PUBLIC "-//TaxonX//DTD Taxonomic Treatment Publishing DTD v0 20100105//EN" "tax-treatment-NSO.dtd">
<tp:taxon-treatment xmlns:tp="http://www.plazi.org/taxpub"><tp:treatment-meta><kwd-group><label>Taxon classification</label><kwd><named-content xmlns:xlink="http://www.w3.org/1999/xlink" content-type="kingdom">Animalia</named-content></kwd><kwd><named-content xmlns:xlink="http://www.w3.org/1999/xlink" content-type="order">Diptera</named-content></kwd><kwd><named-content xmlns:xlink="http://www.w3.org/1999/xlink" content-type="family">Tipulidae</named-content></kwd></kwd-group><mixed-citation publication-type="journal"><person-group><name><surname>Yang</surname><given-names>Qi-Cheng</given-names></name><name><surname>Liu</surname><given-names>Qi-Fei</given-names></name><name><surname>Pan</surname><given-names>Zhao-Hui</given-names></name><name><surname>Liu</surname><given-names>Xiao-Yan</given-names></name><name><surname>Yang</surname><given-names>Ding</given-names></name></person-group><article-title><italic><tp:taxon-name><tp:taxon-name-part taxon-name-part-type="genus" reg="Nephrotoma">Nephrotoma</tp:taxon-name-part></tp:taxon-name></italic> Meigen (<tp:taxon-name><tp:taxon-name-part taxon-name-part-type="order">Diptera</tp:taxon-name-part></tp:taxon-name>, <tp:taxon-name><tp:taxon-name-part taxon-name-part-type="family">Tipulidae</tp:taxon-name-part></tp:taxon-name>) from Xizang Autonomous Region, China</article-title><source>Zookeys</source><day>05</day><month>10</month><year>2020</year><volume>973</volume><fpage>123</fpage><lpage>151</lpage><pub-id pub-id-type="doi">10.3897/zookeys.973.46384</pub-id></mixed-citation></tp:treatment-meta><tp:nomenclature><tp:taxon-name><object-id xmlns:xlink="http://www.w3.org/1999/xlink" content-type="arpha" xlink:type="simple">8EBE13BB-5980-5094-BB63-33A2CA289B4C</object-id>
              <tp:taxon-name-part taxon-name-part-type="genus" reg="Nephrotoma">Nephrotoma</tp:taxon-name-part>
              <tp:taxon-name-part taxon-name-part-type="species" reg="distans">distans</tp:taxon-name-part>
            </tp:taxon-name><tp:taxon-authority>Edwards, 1928</tp:taxon-authority><tp:nomenclature-citation-list><tp:nomenclature-citation><tp:taxon-name>
                  <tp:taxon-name-part taxon-name-part-type="genus" reg="Nephrotoma">Nephrotoma</tp:taxon-name-part> <tp:taxon-name-part taxon-name-part-type="species" reg="distans">distans</tp:taxon-name-part></tp:taxon-name><comment>Edwards, 1928: 700. Type locality: China: Tibet, Rongshar Valley.</comment></tp:nomenclature-citation></tp:nomenclature-citation-list></tp:nomenclature><tp:treatment-sec sec-type="diagnosis" id="SECID0ESDAG"><title>Diagnosis.</title><p>Vertex with triangular black spot near inner margin of eye. Prescutum with narrow black margin. Scutellum dark. Wing completely brownish. Gonapophyses of adminiculum hooked (<xref ref-type="bibr" rid="B9">Edwards 1928</xref>).</p></tp:treatment-sec><tp:treatment-sec sec-type="distribution" id="SECID0E3DAG"><title>Distribution.</title><p>China (Sichuan and Yunnan).</p></tp:treatment-sec><ref-list><ref id="B9"><mixed-citation xmlns:xlink="http://www.w3.org/1999/xlink" xlink:type="simple"><person-group><name name-style="western"><surname>Edwards</surname><given-names>FW</given-names></name></person-group> (<year>1928</year>) Some nematocerous <tp:taxon-name><tp:taxon-name-part taxon-name-part-type="order">Diptera</tp:taxon-name-part></tp:taxon-name> from Yunnan and Tibet. Annals and Magazine of Natural History, Series 10 1: 681–703. <ext-link xlink:type="simple" ext-link-type="doi" xlink:href="10.1080/00222932808672840">https://doi.org/10.1080/00222932808672840</ext-link></mixed-citation></ref></ref-list></tp:taxon-treatment>
