# Supplementary material for: Nephrotoma Meigen (Diptera, Tipulidae) from Xizang Autonomous Region, China
Source: Zookeys. 2020 Oct 5;973:123–51. doi: 10.3897/zookeys.973.46384 (PMC7550393; doi:10.3897/zookeys.973.46384)
Supplement: XML Treatment for Nephrotoma evittata [file zookeys.973.46384-treatment5.xml]

<!DOCTYPE tp:taxon-treatment
  PUBLIC "-//TaxonX//DTD Taxonomic Treatment Publishing DTD v0 20100105//EN" "tax-treatment-NSO.dtd">
<tp:taxon-treatment xmlns:tp="http://www.plazi.org/taxpub"><tp:treatment-meta><kwd-group><label>Taxon classification</label><kwd><named-content xmlns:xlink="http://www.w3.org/1999/xlink" content-type="kingdom">Animalia</named-content></kwd><kwd><named-content xmlns:xlink="http://www.w3.org/1999/xlink" content-type="order">Diptera</named-content></kwd><kwd><named-content xmlns:xlink="http://www.w3.org/1999/xlink" content-type="family">Tipulidae</named-content></kwd></kwd-group><mixed-citation publication-type="journal"><person-group><name><surname>Yang</surname><given-names>Qi-Cheng</given-names></name><name><surname>Liu</surname><given-names>Qi-Fei</given-names></name><name><surname>Pan</surname><given-names>Zhao-Hui</given-names></name><name><surname>Liu</surname><given-names>Xiao-Yan</given-names></name><name><surname>Yang</surname><given-names>Ding</given-names></name></person-group><article-title><italic><tp:taxon-name><tp:taxon-name-part taxon-name-part-type="genus" reg="Nephrotoma">Nephrotoma</tp:taxon-name-part></tp:taxon-name></italic> Meigen (<tp:taxon-name><tp:taxon-name-part taxon-name-part-type="order">Diptera</tp:taxon-name-part></tp:taxon-name>, <tp:taxon-name><tp:taxon-name-part taxon-name-part-type="family">Tipulidae</tp:taxon-name-part></tp:taxon-name>) from Xizang Autonomous Region, China</article-title><source>Zookeys</source><day>05</day><month>10</month><year>2020</year><volume>973</volume><fpage>123</fpage><lpage>151</lpage><pub-id pub-id-type="doi">10.3897/zookeys.973.46384</pub-id></mixed-citation></tp:treatment-meta><tp:nomenclature><tp:taxon-name><object-id xmlns:xlink="http://www.w3.org/1999/xlink" content-type="arpha" xlink:type="simple">8B14DBEB-D4E5-54D4-9AAF-B1F75321A424</object-id>
              <tp:taxon-name-part taxon-name-part-type="genus" reg="Nephrotoma">Nephrotoma</tp:taxon-name-part>
              <tp:taxon-name-part taxon-name-part-type="species" reg="evittata">evittata</tp:taxon-name-part>
            </tp:taxon-name><tp:taxon-authority>Alexander, 1935</tp:taxon-authority><xref ref-type="fig" rid="F7">Figs 26–28</xref><xref ref-type="fig" rid="F8">, 29–33</xref><tp:nomenclature-citation-list><tp:nomenclature-citation><tp:taxon-name>
                  <tp:taxon-name-part taxon-name-part-type="genus" reg="Nephrotoma">Nephrotoma</tp:taxon-name-part> <tp:taxon-name-part taxon-name-part-type="species" reg="evittata">evittata</tp:taxon-name-part></tp:taxon-name><comment>Alexander, 1935: 200. Type locality: China: Szechwan, Shin-Kai-Si, Mount Omei.</comment></tp:nomenclature-citation></tp:nomenclature-citation-list></tp:nomenclature><tp:treatment-sec sec-type="diagnosis" id="SECID0E5FAG"><title>Diagnosis.</title><p>Antenna mainly dark brown except scape yellow, pedicel and first flagellomere brown; both ends of flagellomere with obvious expansion (Fig. <xref ref-type="fig" rid="F7">26</xref>). Scutellum dark yellow, with brown middle stripe. Mediotergite yellow with brown to dark-yellow middle stripe (Fig. <xref ref-type="fig" rid="F7">27</xref>). Tergite 9 semicircular, depressed at middle, with a pair of sharp short protuberances at posterior margin (Fig. <xref ref-type="fig" rid="F8">32</xref>). Inner gonostylus with flat lower beak bearing bristles (Fig. <xref ref-type="fig" rid="F8">31</xref>).</p><fig id="F7" position="float" orientation="portrait"><object-id xmlns:xlink="http://www.w3.org/1999/xlink" content-type="doi" xlink:type="simple">10.3897/zookeys.973.46384.figures26-28</object-id><object-id xmlns:xlink="http://www.w3.org/1999/xlink" content-type="arpha" xlink:type="simple">CF71CDF2-4343-5662-AD67-66DAC3BC5AD4</object-id><label>Figures 26–28.</label><caption><p><italic><tp:taxon-name><tp:taxon-name-part taxon-name-part-type="genus" reg="Nephrotoma">Nephrotoma</tp:taxon-name-part> <tp:taxon-name-part taxon-name-part-type="species" reg="evittata">evittata</tp:taxon-name-part></tp:taxon-name></italic> Alexander, 1935. <bold>26</bold> Male habitus, lateral view <bold>27</bold> head and thorax, dorsal view <bold>28</bold> wing. Scale bars: 1.0 mm.</p></caption><graphic xmlns:xlink="http://www.w3.org/1999/xlink" xlink:href="zookeys-973-123-g007.jpg" position="float" orientation="portrait" xlink:type="simple" id="oo_459926.jpg"><uri content-type="original_file" xlink:type="simple">https://binary.pensoft.net/fig/459926</uri></graphic></fig></tp:treatment-sec><tp:treatment-sec sec-type="material" id="SECID0ESHAG"><title>Material examined.</title><p>2 males (<named-content xmlns:xlink="http://www.w3.org/1999/xlink" content-type="dwc:institutional_code" xlink:type="simple">CAU</named-content>), China: Xizang, Yigong, 2017.VI.7, 2236 m, Qicheng Yang (light trap). 2 males (<named-content xmlns:xlink="http://www.w3.org/1999/xlink" content-type="dwc:institutional_code" xlink:type="simple">CAU</named-content>), China: Xizang, Yigong, 2017.VIII.5, 2183 m, Qicheng Yang (light trap). 1 male (<named-content xmlns:xlink="http://www.w3.org/1999/xlink" content-type="dwc:institutional_code" xlink:type="simple">CAU</named-content>), China: Xizang, 80K, 2017.VI.13, 2023 m, Qicheng Yang (light trap). 1 male (<named-content xmlns:xlink="http://www.w3.org/1999/xlink" content-type="dwc:institutional_code" xlink:type="simple">CAU</named-content>), China: Xizang, 106K, 2017.V.17, 2289 m, Qicheng Yang (light trap).</p></tp:treatment-sec><tp:treatment-sec sec-type="description" id="SECID0EMIAG"><title>Description.</title><p>Male (<italic>n</italic> = 6): body length 11.0–12.5 mm, wing length 11.0–12.0 mm, antenna length 2.5–3.5 mm.</p><p><bold><italic>Head</italic></bold> (Figs <xref ref-type="fig" rid="F7">26</xref>, <xref ref-type="fig" rid="F7">27</xref>). Mainly yellow. Occipital marking brown, faint. Frontal tubercle relatively high. Dorsal part of rostrum, including nasus, dark brown. Head with black hairs. Antenna dark brown except scape yellow, pedicel and first flagellomere brown; first flagellomere 1.2 times as long as second one; both ends of flagellomere obvious expansion. Proboscis mainly yellow, with black hairs. First palpal segment yellow, second one brown, with black hairs.</p><p><bold><italic>Thorax</italic></bold> (Figs <xref ref-type="fig" rid="F7">26</xref>, <xref ref-type="fig" rid="F7">27</xref>). Mainly yellow. Pronotum yellow, pale brown on lateral side. Prescutum with three black longitudinal stripes; anterior end of lateral prescutal stripe bent outward, outer part brown. Scutum with four black spots. Scutellum dark yellow, with brown middle stripe. Mediotergite yellow, with brown to dark-yellow middle stripe. Anepisternum and katepisternum yellow; katepisternum with yellow lower part. Anepimeron pale yellow, lower part dark yellow. Anatergite and katatergite yellow. Parascutellum yellow. Legs yellow except tips of tibiae brown and tarsi dark brown; hairs dark brown except those on coxae dark yellow. Wing subhyaline, tinged with light brown; pterostigma slightly deepened; cell m<sub>1</sub> shortly petiolate (Fig. <xref ref-type="fig" rid="F7">28</xref>). Halter with stem pale brown; knob pale yellow.</p><p><bold><italic>Abdomen</italic></bold> (Fig. <xref ref-type="fig" rid="F7">26</xref>). Mainly yellow. Abdominal tergites with three brown longitudinal stripes. Abdominal segments 6–8 entirely dark brown to black; hypopygium mainly yellow; tergite 9 brown or yellow. Hairs on abdomen blackish or yellow.</p><p><bold><italic>Hypopygium</italic></bold> (Figs <xref ref-type="fig" rid="F8">29–33</xref>) brownish yellow. Tergite 9 semicircular, depressed at middle, with a pair of sharp short protuberances on posterior margin (Fig. <xref ref-type="fig" rid="F8">32</xref>). Posterior margin of sternite 8 with dense bristles at middle (Fig. <xref ref-type="fig" rid="F8">33</xref>). Outer gonostylus fleshy, protruded at middle, narrowed toward tip (Fig. <xref ref-type="fig" rid="F8">30</xref>). Inner gonostylus flat, with large concavity at base; lower beak with bristles (Fig. <xref ref-type="fig" rid="F8">31</xref>).</p><fig id="F8" position="float" orientation="portrait"><object-id xmlns:xlink="http://www.w3.org/1999/xlink" content-type="doi" xlink:type="simple">10.3897/zookeys.973.46384.figures29-33</object-id><object-id xmlns:xlink="http://www.w3.org/1999/xlink" content-type="arpha" xlink:type="simple">742123E1-C286-5303-B1FC-68641A5CB9D9</object-id><label>Figures 29–33.</label><caption><p><italic><tp:taxon-name><tp:taxon-name-part taxon-name-part-type="genus" reg="Nephrotoma">Nephrotoma</tp:taxon-name-part> <tp:taxon-name-part taxon-name-part-type="species" reg="evittata">evittata</tp:taxon-name-part></tp:taxon-name></italic> Alexander, 1935. <bold>29</bold> Hypopygium, lateral view <bold>30</bold> outer gonostylus, lateral external view <bold>31</bold> inner gonostylus, lateral external view <bold>32</bold> tergite 9, dorsal view <bold>33</bold> hypopygium, ventral view. Scale bars: 0.5 mm (<bold>29, 32, 33</bold>); 0.1 mm (<bold>30, 31</bold>).</p></caption><graphic xmlns:xlink="http://www.w3.org/1999/xlink" xlink:href="zookeys-973-123-g008.jpg" position="float" orientation="portrait" xlink:type="simple" id="oo_459927.jpg"><uri content-type="original_file" xlink:type="simple">https://binary.pensoft.net/fig/459927</uri></graphic></fig></tp:treatment-sec><tp:treatment-sec sec-type="distribution" id="SECID0EEMAG"><title>Distribution.</title><p>China (Sichuan, Yunnan and Xizang).</p></tp:treatment-sec><tp:treatment-sec sec-type="remarks" id="SECID0EJMAG"><title>Remarks.</title><p>First record for Xizang. This species is similar to <italic><tp:taxon-name><tp:taxon-name-part taxon-name-part-type="genus" reg="Nephrotoma">N.</tp:taxon-name-part> <tp:taxon-name-part taxon-name-part-type="species" reg="impigra">impigra</tp:taxon-name-part> <tp:taxon-name-part taxon-name-part-type="subspecies" reg="impigra">impigra</tp:taxon-name-part></tp:taxon-name></italic> Alexander, 1935 from China (Hubei, Sichuan, Zhejiang, Fujian, Guizhou, Jiangxi), but the latter differs in the following characters: occipital marking distinct; scutellum dark brown. The hypopygium of this species is consistent with holotype, and we found that its occipital marking is variable. We think the difference between the veins is caused by the origin, which is also variable.</p></tp:treatment-sec></tp:taxon-treatment>
