# Supplementary material for: Nephrotoma Meigen (Diptera, Tipulidae) from Xizang Autonomous Region, China
Source: Zookeys. 2020 Oct 5;973:123–51. doi: 10.3897/zookeys.973.46384 (PMC7550393; doi:10.3897/zookeys.973.46384)
Supplement: XML Treatment for Nephrotoma hanae [file zookeys.973.46384-treatment6.xml]

<!DOCTYPE tp:taxon-treatment
  PUBLIC "-//TaxonX//DTD Taxonomic Treatment Publishing DTD v0 20100105//EN" "tax-treatment-NSO.dtd">
<tp:taxon-treatment xmlns:tp="http://www.plazi.org/taxpub"><tp:treatment-meta><kwd-group><label>Taxon classification</label><kwd><named-content xmlns:xlink="http://www.w3.org/1999/xlink" content-type="kingdom">Animalia</named-content></kwd><kwd><named-content xmlns:xlink="http://www.w3.org/1999/xlink" content-type="order">Diptera</named-content></kwd><kwd><named-content xmlns:xlink="http://www.w3.org/1999/xlink" content-type="family">Tipulidae</named-content></kwd></kwd-group><mixed-citation publication-type="journal"><person-group><name><surname>Yang</surname><given-names>Qi-Cheng</given-names></name><name><surname>Liu</surname><given-names>Qi-Fei</given-names></name><name><surname>Pan</surname><given-names>Zhao-Hui</given-names></name><name><surname>Liu</surname><given-names>Xiao-Yan</given-names></name><name><surname>Yang</surname><given-names>Ding</given-names></name></person-group><article-title><italic><tp:taxon-name><tp:taxon-name-part taxon-name-part-type="genus" reg="Nephrotoma">Nephrotoma</tp:taxon-name-part></tp:taxon-name></italic> Meigen (<tp:taxon-name><tp:taxon-name-part taxon-name-part-type="order">Diptera</tp:taxon-name-part></tp:taxon-name>, <tp:taxon-name><tp:taxon-name-part taxon-name-part-type="family">Tipulidae</tp:taxon-name-part></tp:taxon-name>) from Xizang Autonomous Region, China</article-title><source>Zookeys</source><day>05</day><month>10</month><year>2020</year><volume>973</volume><fpage>123</fpage><lpage>151</lpage><pub-id pub-id-type="doi">10.3897/zookeys.973.46384</pub-id></mixed-citation></tp:treatment-meta><tp:nomenclature><tp:taxon-name><object-id xmlns:xlink="http://www.w3.org/1999/xlink" content-type="arpha" xlink:type="simple">7430984B-8E54-5B1D-997D-745663AE10D0</object-id>
              <tp:taxon-name-part taxon-name-part-type="genus" reg="Nephrotoma">Nephrotoma</tp:taxon-name-part>
              <tp:taxon-name-part taxon-name-part-type="species" reg="hanae">hanae</tp:taxon-name-part>
              <object-id xmlns:xlink="http://www.w3.org/1999/xlink" content-type="zoobank" xlink:type="simple">http://zoobank.org/25F93152-725A-41E5-913D-A266A4FFF631</object-id>
            </tp:taxon-name><tp:taxon-status xmlns:xlink="http://www.w3.org/1999/xlink" xlink:type="simple">sp. nov.</tp:taxon-status><xref ref-type="fig" rid="F9">Figs 34–36</xref><xref ref-type="fig" rid="F10">, 37–42</xref></tp:nomenclature><tp:treatment-sec sec-type="diagnosis" id="SECID0ESOAG"><title>Diagnosis.</title><p>Occipital marking variable, small, brown. Antennal scape yellow, pedicel brown, flagellum brownish black (Figs <xref ref-type="fig" rid="F9">34</xref>, <xref ref-type="fig" rid="F9">35</xref>). Tergite 9 medially produced with a pair of projections and a subequal notch at posterior margin; laterally with a pair of pointed projections with spines (Fig. <xref ref-type="fig" rid="F10">42</xref>). Sternite 8 depressed at posterior margin, medially with a sickle-shaped, fleshy appendage bearing long apical hairs (Figs <xref ref-type="fig" rid="F10">37</xref>, <xref ref-type="fig" rid="F10">39</xref>). Outer gonostylus slightly expanded anteriorly (Fig. <xref ref-type="fig" rid="F10">38</xref>). Inner gonostylus with a weak protuberance at posterior margin (Figs <xref ref-type="fig" rid="F10">40</xref>, <xref ref-type="fig" rid="F10">41</xref>).</p><fig id="F9" position="float" orientation="portrait"><object-id xmlns:xlink="http://www.w3.org/1999/xlink" content-type="doi" xlink:type="simple">10.3897/zookeys.973.46384.figures34-36</object-id><object-id xmlns:xlink="http://www.w3.org/1999/xlink" content-type="arpha" xlink:type="simple">9595DEDC-8384-551F-888F-A2E907B12EE8</object-id><label>Figures 34–36.</label><caption><p><italic><tp:taxon-name><tp:taxon-name-part taxon-name-part-type="genus" reg="Nephrotoma">Nephrotoma</tp:taxon-name-part> <tp:taxon-name-part taxon-name-part-type="species" reg="hanae">hanae</tp:taxon-name-part></tp:taxon-name></italic> sp. nov. <bold>34</bold> Male habitus, lateral view <bold>35</bold> head and thorax, dorsal view <bold>36</bold> wing. Abbreviations: ptstg = pterostigma. Scale bars: 1.0 mm.</p></caption><graphic xmlns:xlink="http://www.w3.org/1999/xlink" xlink:href="zookeys-973-123-g009.jpg" position="float" orientation="portrait" xlink:type="simple" id="oo_459928.jpg"><uri content-type="original_file" xlink:type="simple">https://binary.pensoft.net/fig/459928</uri></graphic></fig></tp:treatment-sec><tp:treatment-sec sec-type="material" id="SECID0EWQAG"><title>Material examined.</title><p><bold><italic>Holotype</italic></bold> male (<named-content xmlns:xlink="http://www.w3.org/1999/xlink" content-type="dwc:institutional_code" xlink:type="simple">CAU</named-content>), China: Xizang, Bomi (Pome), 2016.VII.12–26, 2700 m, Shaolin Han (light trap). <bold><italic>Paratype</italic></bold>: male (<named-content xmlns:xlink="http://www.w3.org/1999/xlink" content-type="dwc:institutional_code" xlink:type="simple">CAU</named-content>), China: Xizang, Bomi, Bagai, 2018.VII.1–2, 2823 m, Qicheng Yang (light trap). 1 male, 1 female (<named-content xmlns:xlink="http://www.w3.org/1999/xlink" content-type="dwc:institutional_code" xlink:type="simple">CAU</named-content>), China: Xizang, Yadong, 2018.VII.12, 4000 m, Yajun Zhu. 1 male, 2 female (<named-content xmlns:xlink="http://www.w3.org/1999/xlink" content-type="dwc:institutional_code" xlink:type="simple">CAU</named-content>), China: Xizang, Bomi, Bagai, 2018.VII.1–2, 2823 m, Qicheng Yang (light trap).</p></tp:treatment-sec><tp:treatment-sec sec-type="description" id="SECID0EYRAG"><title>Description.</title><p>Male (<italic>n</italic> = 4): body length 10.3–10.6 mm, wing length 11.0–11.6 mm, antenna length 2.8–3.0 mm.</p><p><bold><italic>Head</italic></bold> (Figs <xref ref-type="fig" rid="F9">34</xref>, <xref ref-type="fig" rid="F9">35</xref>). Mostly yellow. Occipital marking variable, small, brown. Frontal tubercle relatively high. Rostrum and nasus brown. Hairs on head dark brown. Antennal scape yellow, pedicel brown, flagellum brownish black; first flagellomere 1.3 times longer than second segment. Proboscis brown, with dark-brown hairs. Palpus brownish yellow, with dark-brown hairs.</p><p><bold><italic>Thorax</italic></bold> (Figs <xref ref-type="fig" rid="F9">34</xref>, <xref ref-type="fig" rid="F9">35</xref>). Mostly yellow. Pronotum yellow, with a small, pale-brown spot on lateral side. Prescutum with three black longitudinal stripes; anterior end of lateral prescutal stripe bent outward, outer part brown. Scutum with four brownish-black spots, anterior margin of lateral spot brown. Scutellum and mediotergite yellow. Pleuron pale yellow, but lower part of katepisternum and katatergite yellow. Parascutellum yellow. Legs yellow, except tips of femora dark yellow, tips of tibiae and tarsi dark brown; hairs brown, except those on coxae and trochanters yellow. Wing subhyaline, tinged with light brown; pterostigma brown; cell m<sub>1</sub> sessile, cell m<sub>1</sub> and cell d narrow; apices of R<sub>5</sub> not curving up (Fig. <xref ref-type="fig" rid="F9">36</xref>). Halter pale yellowish brown.</p><p><bold><italic>Abdomen</italic></bold> (Fig. <xref ref-type="fig" rid="F9">34</xref>). Mainly yellow. Abdominal tergites each with three brown spots, lateral spots rather narrow and fused with each other; tergite 1 without spot, median spot on tergites 2 and 3 roughly rectangular, on tergites 4–8 subtriangular. Abdomen with yellow and brown hairs.</p><p><bold><italic>Hypopygium</italic></bold> (Figs <xref ref-type="fig" rid="F10">37–42</xref>) mainly dark yellow. Tergite 9 medially produced, with notch, lateral side with a pointed projection with spines (Fig. <xref ref-type="fig" rid="F10">42</xref>). Sternite 8 depressed at posterior margin, medially with a sickle-shaped, fleshy appendage bearing long apical hairs (Figs <xref ref-type="fig" rid="F10">37</xref>, <xref ref-type="fig" rid="F10">39</xref>). Sternite 9 with a subtriangular appendage (Figs <xref ref-type="fig" rid="F10">37</xref>, <xref ref-type="fig" rid="F10">39</xref>). Outer gonostylus fleshy, small, anteriorly slightly expanded, apically pointed (Fig. <xref ref-type="fig" rid="F10">38</xref>). Inner gonostylus with concavity at base; beak sharp, posterior margin with a small protuberance with five bristles (Figs <xref ref-type="fig" rid="F10">40</xref>, <xref ref-type="fig" rid="F10">41</xref>).</p><fig id="F10" position="float" orientation="portrait"><object-id xmlns:xlink="http://www.w3.org/1999/xlink" content-type="doi" xlink:type="simple">10.3897/zookeys.973.46384.figures37-42</object-id><object-id xmlns:xlink="http://www.w3.org/1999/xlink" content-type="arpha" xlink:type="simple">1D3AD5FB-BA37-57CE-89C9-C329C3EF88C0</object-id><label>Figures 37–42.</label><caption><p><italic><tp:taxon-name><tp:taxon-name-part taxon-name-part-type="genus" reg="Nephrotoma">Nephrotoma</tp:taxon-name-part> <tp:taxon-name-part taxon-name-part-type="species" reg="hanae">hanae</tp:taxon-name-part></tp:taxon-name></italic> sp. nov. <bold>37</bold> Hypopygium, lateral view <bold>38</bold> outer gonostylus, lateral external view <bold>39</bold> hypopygium, ventral view <bold>40, 41</bold> inner gonostylus, lateral external view <bold>42</bold> tergite 9, dorsal view. Abbreviations: bk = beak, d ct = dorsal crest, l bk = lower beak, i gonst = inner gonostylus, o b lb = outer basal lobe, o gonst = outer gonostylus, tg = tergite, st = sternite. Scale bars: 0.5 mm (<bold>37, 39, 42</bold>); 0.1 mm (<bold>38, 40, 41</bold>).</p></caption><graphic xmlns:xlink="http://www.w3.org/1999/xlink" xlink:href="zookeys-973-123-g010.jpg" position="float" orientation="portrait" xlink:type="simple" id="oo_459929.jpg"><uri content-type="original_file" xlink:type="simple">https://binary.pensoft.net/fig/459929</uri></graphic></fig></tp:treatment-sec><tp:treatment-sec sec-type="distribution" id="SECID0EEWAG"><title>Distribution.</title><p>China (Xizang).</p></tp:treatment-sec><tp:treatment-sec sec-type="remarks" id="SECID0EJWAG"><title>Remarks.</title><p>This new species is similar to <italic><tp:taxon-name><tp:taxon-name-part taxon-name-part-type="genus" reg="Nephrotoma">N.</tp:taxon-name-part> <tp:taxon-name-part taxon-name-part-type="species" reg="korpa">korpa</tp:taxon-name-part></tp:taxon-name></italic> Alexander, 1967 from India (Sikkim), but the latter differs in the following characters: posterior vertex with three brown spots at narrowest point; projections of tergite 9 smaller, but lateral projections without spines; outer gonostylus unusually long, basally expanded.</p></tp:treatment-sec><tp:treatment-sec sec-type="etymology" id="SECID0E1WAG"><title>Etymology.</title><p>This species is named after the collector, Shaolin Han.</p></tp:treatment-sec></tp:taxon-treatment>
