# Supplementary material for: Nephrotoma Meigen (Diptera, Tipulidae) from Xizang Autonomous Region, China
Source: Zookeys. 2020 Oct 5;973:123–51. doi: 10.3897/zookeys.973.46384 (PMC7550393; doi:10.3897/zookeys.973.46384)
Supplement: XML Treatment for Nephrotoma inorata [file zookeys.973.46384-treatment7.xml]

<!DOCTYPE tp:taxon-treatment
  PUBLIC "-//TaxonX//DTD Taxonomic Treatment Publishing DTD v0 20100105//EN" "tax-treatment-NSO.dtd">
<tp:taxon-treatment xmlns:tp="http://www.plazi.org/taxpub"><tp:treatment-meta><kwd-group><label>Taxon classification</label><kwd><named-content xmlns:xlink="http://www.w3.org/1999/xlink" content-type="kingdom">Animalia</named-content></kwd><kwd><named-content xmlns:xlink="http://www.w3.org/1999/xlink" content-type="order">Diptera</named-content></kwd><kwd><named-content xmlns:xlink="http://www.w3.org/1999/xlink" content-type="family">Tipulidae</named-content></kwd></kwd-group><mixed-citation publication-type="journal"><person-group><name><surname>Yang</surname><given-names>Qi-Cheng</given-names></name><name><surname>Liu</surname><given-names>Qi-Fei</given-names></name><name><surname>Pan</surname><given-names>Zhao-Hui</given-names></name><name><surname>Liu</surname><given-names>Xiao-Yan</given-names></name><name><surname>Yang</surname><given-names>Ding</given-names></name></person-group><article-title><italic><tp:taxon-name><tp:taxon-name-part taxon-name-part-type="genus" reg="Nephrotoma">Nephrotoma</tp:taxon-name-part></tp:taxon-name></italic> Meigen (<tp:taxon-name><tp:taxon-name-part taxon-name-part-type="order">Diptera</tp:taxon-name-part></tp:taxon-name>, <tp:taxon-name><tp:taxon-name-part taxon-name-part-type="family">Tipulidae</tp:taxon-name-part></tp:taxon-name>) from Xizang Autonomous Region, China</article-title><source>Zookeys</source><day>05</day><month>10</month><year>2020</year><volume>973</volume><fpage>123</fpage><lpage>151</lpage><pub-id pub-id-type="doi">10.3897/zookeys.973.46384</pub-id></mixed-citation></tp:treatment-meta><tp:nomenclature><tp:taxon-name><object-id xmlns:xlink="http://www.w3.org/1999/xlink" content-type="arpha" xlink:type="simple">CFD70061-CA1A-5F32-967C-EBB18E7F6D4A</object-id>
              <tp:taxon-name-part taxon-name-part-type="genus" reg="Nephrotoma">Nephrotoma</tp:taxon-name-part>
              <tp:taxon-name-part taxon-name-part-type="species" reg="inorata">inorata</tp:taxon-name-part>
            </tp:taxon-name><tp:taxon-authority>Alexander, 1951</tp:taxon-authority><tp:nomenclature-citation-list><tp:nomenclature-citation><tp:taxon-name>
                  <tp:taxon-name-part taxon-name-part-type="genus" reg="Nephrotoma">Nephrotoma</tp:taxon-name-part> <tp:taxon-name-part taxon-name-part-type="species" reg="inorata">inorata</tp:taxon-name-part></tp:taxon-name><comment>Alexander, 1951: 1096. Type locality: China: south-eastern Tibet, Eong To Valley.</comment></tp:nomenclature-citation></tp:nomenclature-citation-list></tp:nomenclature><tp:treatment-sec sec-type="diagnosis" id="SECID0EPYAG"><title>Diagnosis.</title><p>Frontal tubercle slightly forked, clover-shaped. Scutum and scutellum with brownish longitudinal spot at middle. Posterior margin of mediotergite slightly darker. Sternite 8 with long hairs, but without process at posterior margin (<xref ref-type="bibr" rid="B3">Alexander 1951</xref>, <xref ref-type="bibr" rid="B5">1967</xref>).</p></tp:treatment-sec><tp:treatment-sec sec-type="distribution" id="SECID0E4YAG"><title>Distribution.</title><p>China (Xizang), India (W Bengal).</p></tp:treatment-sec><ref-list><ref id="B3"><mixed-citation xmlns:xlink="http://www.w3.org/1999/xlink" xlink:type="simple"><person-group><name name-style="western"><surname>Alexander</surname><given-names>CP</given-names></name></person-group> (<year>1951</year>) <article-title>New or little-known <tp:taxon-name><tp:taxon-name-part taxon-name-part-type="family">Tipulidae</tp:taxon-name-part></tp:taxon-name> from the Andes Mountains (<tp:taxon-name><tp:taxon-name-part taxon-name-part-type="order">Diptera</tp:taxon-name-part></tp:taxon-name>).</article-title><source>Revista Chilena de Entomologia</source><volume>1</volume>: <fpage>5</fpage>–<lpage>14</lpage>.</mixed-citation></ref><ref id="B5"><mixed-citation xmlns:xlink="http://www.w3.org/1999/xlink" xlink:type="simple"><person-group><name name-style="western"><surname>Alexander</surname><given-names>CP</given-names></name></person-group> (<year>1967</year>) <article-title>New or little-known <tp:taxon-name><tp:taxon-name-part taxon-name-part-type="family">Tipulidae</tp:taxon-name-part></tp:taxon-name> from eastern Asia (<tp:taxon-name><tp:taxon-name-part taxon-name-part-type="order">Diptera</tp:taxon-name-part></tp:taxon-name>). LVIII.</article-title><source>Philippine Journal of Science</source><volume>94</volume>: <fpage>535</fpage>–<lpage>582</lpage>.</mixed-citation></ref></ref-list></tp:taxon-treatment>
