# Supplementary material for: Nephrotoma Meigen (Diptera, Tipulidae) from Xizang Autonomous Region, China
Source: Zookeys. 2020 Oct 5;973:123–51. doi: 10.3897/zookeys.973.46384 (PMC7550393; doi:10.3897/zookeys.973.46384)
Supplement: XML Treatment for Nephrotoma libra [file zookeys.973.46384-treatment9.xml]

<!DOCTYPE tp:taxon-treatment
  PUBLIC "-//TaxonX//DTD Taxonomic Treatment Publishing DTD v0 20100105//EN" "tax-treatment-NSO.dtd">
<tp:taxon-treatment xmlns:tp="http://www.plazi.org/taxpub"><tp:treatment-meta><kwd-group><label>Taxon classification</label><kwd><named-content xmlns:xlink="http://www.w3.org/1999/xlink" content-type="kingdom">Animalia</named-content></kwd><kwd><named-content xmlns:xlink="http://www.w3.org/1999/xlink" content-type="order">Diptera</named-content></kwd><kwd><named-content xmlns:xlink="http://www.w3.org/1999/xlink" content-type="family">Tipulidae</named-content></kwd></kwd-group><mixed-citation publication-type="journal"><person-group><name><surname>Yang</surname><given-names>Qi-Cheng</given-names></name><name><surname>Liu</surname><given-names>Qi-Fei</given-names></name><name><surname>Pan</surname><given-names>Zhao-Hui</given-names></name><name><surname>Liu</surname><given-names>Xiao-Yan</given-names></name><name><surname>Yang</surname><given-names>Ding</given-names></name></person-group><article-title><italic><tp:taxon-name><tp:taxon-name-part taxon-name-part-type="genus" reg="Nephrotoma">Nephrotoma</tp:taxon-name-part></tp:taxon-name></italic> Meigen (<tp:taxon-name><tp:taxon-name-part taxon-name-part-type="order">Diptera</tp:taxon-name-part></tp:taxon-name>, <tp:taxon-name><tp:taxon-name-part taxon-name-part-type="family">Tipulidae</tp:taxon-name-part></tp:taxon-name>) from Xizang Autonomous Region, China</article-title><source>Zookeys</source><day>05</day><month>10</month><year>2020</year><volume>973</volume><fpage>123</fpage><lpage>151</lpage><pub-id pub-id-type="doi">10.3897/zookeys.973.46384</pub-id></mixed-citation></tp:treatment-meta><tp:nomenclature><tp:taxon-name><object-id xmlns:xlink="http://www.w3.org/1999/xlink" content-type="arpha" xlink:type="simple">CF4F681E-DD73-54B5-ADC4-3E0435676EF2</object-id>
              <tp:taxon-name-part taxon-name-part-type="genus" reg="Nephrotoma">Nephrotoma</tp:taxon-name-part>
              <tp:taxon-name-part taxon-name-part-type="species" reg="libra">libra</tp:taxon-name-part>
            </tp:taxon-name><tp:taxon-authority>Alexander, 1951</tp:taxon-authority><tp:nomenclature-citation-list><tp:nomenclature-citation><tp:taxon-name>
                  <tp:taxon-name-part taxon-name-part-type="genus" reg="Nephrotoma">Nephrotoma</tp:taxon-name-part> <tp:taxon-name-part taxon-name-part-type="species" reg="libra">libra</tp:taxon-name-part></tp:taxon-name><comment>Alexander, 1951: 1092. Type locality: China: Tibet, Gyantse.</comment></tp:nomenclature-citation></tp:nomenclature-citation-list></tp:nomenclature><tp:treatment-sec sec-type="diagnosis" id="SECID0EV3AG"><title>Diagnosis.</title><p>Antennal scape reddish brown, pedicel blackish brown, flagellum black. Mediotergite with a pair of black spots. Tergite 9 with thick, black caudal margin, lateral angle produced into a decurved spine. Sternite 8 without process. Sternite 9 with a finger-like process. Gonapophyses of adminiculum hooked (<xref ref-type="bibr" rid="B3">Alexander 1951</xref>, <xref ref-type="bibr" rid="B4">1953</xref>).</p></tp:treatment-sec><tp:treatment-sec sec-type="distribution" id="SECID0ED4AG"><title>Distribution.</title><p>China (Xizang).</p></tp:treatment-sec><ref-list><ref id="B3"><mixed-citation xmlns:xlink="http://www.w3.org/1999/xlink" xlink:type="simple"><person-group><name name-style="western"><surname>Alexander</surname><given-names>CP</given-names></name></person-group> (<year>1951</year>) <article-title>New or little-known <tp:taxon-name><tp:taxon-name-part taxon-name-part-type="family">Tipulidae</tp:taxon-name-part></tp:taxon-name> from the Andes Mountains (<tp:taxon-name><tp:taxon-name-part taxon-name-part-type="order">Diptera</tp:taxon-name-part></tp:taxon-name>).</article-title><source>Revista Chilena de Entomologia</source><volume>1</volume>: <fpage>5</fpage>–<lpage>14</lpage>.</mixed-citation></ref><ref id="B4"><mixed-citation xmlns:xlink="http://www.w3.org/1999/xlink" xlink:type="simple"><person-group><name name-style="western"><surname>Alexander</surname><given-names>CP</given-names></name></person-group> (<year>1953</year>) <article-title>The Oriental <tp:taxon-name><tp:taxon-name-part taxon-name-part-type="family">Tipulidae</tp:taxon-name-part></tp:taxon-name> in the collection of the Indian museum. Part III.</article-title><source>Records of the Indian Museum</source><volume>50</volume>: <fpage>321</fpage>–<lpage>357</lpage>.</mixed-citation></ref></ref-list></tp:taxon-treatment>
