# Supplementary material for: Nephrotoma Meigen (Diptera, Tipulidae) from Xizang Autonomous Region, China
Source: Zookeys. 2020 Oct 5;973:123–51. doi: 10.3897/zookeys.973.46384 (PMC7550393; doi:10.3897/zookeys.973.46384)
Supplement: XML Treatment for Nephrotoma nigrohalterata [file zookeys.973.46384-treatment10.xml]

<!DOCTYPE tp:taxon-treatment
  PUBLIC "-//TaxonX//DTD Taxonomic Treatment Publishing DTD v0 20100105//EN" "tax-treatment-NSO.dtd">
<tp:taxon-treatment xmlns:tp="http://www.plazi.org/taxpub"><tp:treatment-meta><kwd-group><label>Taxon classification</label><kwd><named-content xmlns:xlink="http://www.w3.org/1999/xlink" content-type="kingdom">Animalia</named-content></kwd><kwd><named-content xmlns:xlink="http://www.w3.org/1999/xlink" content-type="order">Diptera</named-content></kwd><kwd><named-content xmlns:xlink="http://www.w3.org/1999/xlink" content-type="family">Tipulidae</named-content></kwd></kwd-group><mixed-citation publication-type="journal"><person-group><name><surname>Yang</surname><given-names>Qi-Cheng</given-names></name><name><surname>Liu</surname><given-names>Qi-Fei</given-names></name><name><surname>Pan</surname><given-names>Zhao-Hui</given-names></name><name><surname>Liu</surname><given-names>Xiao-Yan</given-names></name><name><surname>Yang</surname><given-names>Ding</given-names></name></person-group><article-title><italic><tp:taxon-name><tp:taxon-name-part taxon-name-part-type="genus" reg="Nephrotoma">Nephrotoma</tp:taxon-name-part></tp:taxon-name></italic> Meigen (<tp:taxon-name><tp:taxon-name-part taxon-name-part-type="order">Diptera</tp:taxon-name-part></tp:taxon-name>, <tp:taxon-name><tp:taxon-name-part taxon-name-part-type="family">Tipulidae</tp:taxon-name-part></tp:taxon-name>) from Xizang Autonomous Region, China</article-title><source>Zookeys</source><day>05</day><month>10</month><year>2020</year><volume>973</volume><fpage>123</fpage><lpage>151</lpage><pub-id pub-id-type="doi">10.3897/zookeys.973.46384</pub-id></mixed-citation></tp:treatment-meta><tp:nomenclature><tp:taxon-name><object-id xmlns:xlink="http://www.w3.org/1999/xlink" content-type="arpha" xlink:type="simple">4984D93C-7567-56F6-ACA8-E5D2DC21DAFF</object-id>
              <tp:taxon-name-part taxon-name-part-type="genus" reg="Nephrotoma">Nephrotoma</tp:taxon-name-part>
              <tp:taxon-name-part taxon-name-part-type="species" reg="nigrohalterata">nigrohalterata</tp:taxon-name-part>
            </tp:taxon-name><tp:taxon-authority>Edwards, 1928</tp:taxon-authority><xref ref-type="fig" rid="F11">Figs 43–45</xref><xref ref-type="fig" rid="F12">, 46–51</xref><xref ref-type="fig" rid="F15">, 62</xref><tp:nomenclature-citation-list><tp:nomenclature-citation><tp:taxon-name>
                  <tp:taxon-name-part taxon-name-part-type="genus" reg="Nephrotoma">Nephrotoma</tp:taxon-name-part> <tp:taxon-name-part taxon-name-part-type="species" reg="nigrohalterata">nigrohalterata</tp:taxon-name-part></tp:taxon-name><comment>Edwards, 1928: 700. Type locality: China: Szechwan-Tibet border, Yien-Long-Shien.</comment></tp:nomenclature-citation><tp:nomenclature-citation><tp:taxon-name>
                  <tp:taxon-name-part taxon-name-part-type="genus" reg="Nephrotoma">Nephrotoma</tp:taxon-name-part> <tp:taxon-name-part taxon-name-part-type="species" reg="attenuata">attenuata</tp:taxon-name-part></tp:taxon-name><comment>Alexander, 1935: 135. Type locality: China: Szechwan-Tibet border, Yien-Long-Shien.</comment></tp:nomenclature-citation></tp:nomenclature-citation-list></tp:nomenclature><tp:treatment-sec sec-type="diagnosis" id="SECID0ER6AG"><title>Diagnosis.</title><p>Vertex with round, dark-brown spot near inner margin of eye; dorsal part of rostrum including nasus brownish black. Antenna black (Figs <xref ref-type="fig" rid="F11">43</xref>, <xref ref-type="fig" rid="F11">44</xref>). Tergite 9 distinctly depressed (Fig. <xref ref-type="fig" rid="F12">46</xref>). Sternite 9 with a brown, horn-like projection. Outer gonostylus greatly produced and slender (Figs <xref ref-type="fig" rid="F12">47</xref>, <xref ref-type="fig" rid="F12">50</xref>).</p><fig id="F11" position="float" orientation="portrait"><object-id xmlns:xlink="http://www.w3.org/1999/xlink" content-type="doi" xlink:type="simple">10.3897/zookeys.973.46384.figures43-45</object-id><object-id xmlns:xlink="http://www.w3.org/1999/xlink" content-type="arpha" xlink:type="simple">BC4A7324-4C01-5B57-90FD-A90458F1FB77</object-id><label>Figures 43–45.</label><caption><p><italic><tp:taxon-name><tp:taxon-name-part taxon-name-part-type="genus" reg="Nephrotoma">Nephrotoma</tp:taxon-name-part> <tp:taxon-name-part taxon-name-part-type="species" reg="nigrohalterata">nigrohalterata</tp:taxon-name-part></tp:taxon-name></italic> Edwards, 1928. <bold>43</bold> Male habitus, lateral view <bold>44</bold> head and thorax, dorsal view <bold>45</bold> wing. Scale bars: 1.0 mm.</p></caption><graphic xmlns:xlink="http://www.w3.org/1999/xlink" xlink:href="zookeys-973-123-g011.jpg" position="float" orientation="portrait" xlink:type="simple" id="oo_459930.jpg"><uri content-type="original_file" xlink:type="simple">https://binary.pensoft.net/fig/459930</uri></graphic></fig></tp:treatment-sec><tp:treatment-sec sec-type="material" id="SECID0EJBBG"><title>Material examined.</title><p>12 male (<named-content xmlns:xlink="http://www.w3.org/1999/xlink" content-type="dwc:institutional_code" xlink:type="simple">CAU</named-content>), China: Xizang, Bayi, 2017.VI.2, 2950 m, Qicheng Yang (light trap).</p></tp:treatment-sec><tp:treatment-sec sec-type="description" id="SECID0EUBBG"><title>Description.</title><p>Male (<italic>n</italic> = 12): body length 10.5–12.5 mm, wing length 10.5–12.5 mm, antenna length 3.5–5.0 mm.</p><p><bold><italic>Head</italic></bold> (Figs <xref ref-type="fig" rid="F11">43</xref>, <xref ref-type="fig" rid="F11">44</xref>). Mainly yellow. Vertex with round, dark-brown spot near inner margin of eye. Occipital marking dark brown, subtriangular. Face with obvious linear marking. Posterior margin of postgena brown. Dorsal part of rostrum including nasus brownish black. Head with black hairs. Antenna black with dense villi; first flagellomere 1.2 times longer than second one. Proboscis mainly yellow, with brown hairs. Palpus greyish brown, with brown hairs.</p><p><bold><italic>Thorax</italic></bold> (Figs <xref ref-type="fig" rid="F11">43</xref>, <xref ref-type="fig" rid="F11">44</xref>). Mainly yellow. Pronotum mainly yellow, with large, brown spots on lateral side. Prescutum with three black longitudinal stripes, middle stripe extended to scutum, anterior end of lateral prescutal stripe slightly bent outward. Scutum with two black spots. Scutellum dark brown. Mediotergite with a brown longitudinal stripe at middle. Anepisternum and katepisternum each with large black spot, posterior margin of anepisternum and katepisternum black; spot of anepisternum tilted V-shaped. Anepimeron and katepimeron each with small pale brown spot. Meron with black lower portion. Anatergite yellow, katatergite with black lower margin. Parascutellum yellow. Legs yellow, except anterior margin of coxae brown black, tips of tibiae and femora brown; hairs brownish except those on coxae yellow. Wing subhyaline, tinged with light brown; pterostigma greyish brown; vein of cell m<sub>1</sub> shortly petiolate, cell d almost as long as cell m<sub>1</sub> (Fig. <xref ref-type="fig" rid="F11">45</xref>). Halter with stem brown; knob yellowish brown.</p><p><bold><italic>Abdomen</italic></bold> (Fig. <xref ref-type="fig" rid="F11">43</xref>). Mainly yellow. Abdominal tergites with three dark-brown longitudinal stripes. Abdomen with yellow hairs.</p><p><bold><italic>Hypopygium</italic></bold> (Figs <xref ref-type="fig" rid="F12">46–51</xref>) yellow. Posterior extension of tergite 9 depressed, with two pairs of short projections. Posterior margin of sternite 8 depressed, medially with long hairs, produced ventrad into a small, pale, fleshy lobe (Figs <xref ref-type="fig" rid="F12">46</xref>, <xref ref-type="fig" rid="F12">47</xref>). Sternite 9 with a brown, horn-like projection (Figs <xref ref-type="fig" rid="F12">47</xref>, <xref ref-type="fig" rid="F12">50</xref>). Outer gonostylus greatly produced and slender (Figs <xref ref-type="fig" rid="F12">48</xref>, <xref ref-type="fig" rid="F12">51</xref>). Inner gonostylus with sharp beak, posterior crest produced backward; outer basal lobe with three strong, black setae (Fig. <xref ref-type="fig" rid="F12">49</xref>).</p><fig id="F12" position="float" orientation="portrait"><object-id xmlns:xlink="http://www.w3.org/1999/xlink" content-type="doi" xlink:type="simple">10.3897/zookeys.973.46384.figures46-51</object-id><object-id xmlns:xlink="http://www.w3.org/1999/xlink" content-type="arpha" xlink:type="simple">DE2AD12B-1F2C-5F40-8948-24BCC9D11F08</object-id><label>Figures 46–51.</label><caption><p><italic><tp:taxon-name><tp:taxon-name-part taxon-name-part-type="genus" reg="Nephrotoma">Nephrotoma</tp:taxon-name-part> <tp:taxon-name-part taxon-name-part-type="species" reg="nigrohalterata">nigrohalterata</tp:taxon-name-part></tp:taxon-name></italic> Edwards, 1928. <bold>46</bold> Tergite 9, dorsal view, softened <bold>47</bold> hypopygium, ventral view <bold>48</bold> outer gonostylus, lateral external view, before softened <bold>49</bold> inner gonostylus, lateral external view <bold>50</bold> hypopygium, lateral view <bold>51</bold> outer gonostylus, lateral external view, softened. Scale bars: 0.5 mm (<bold>46, 47, 50</bold>); 0.1 mm (<bold>48, 49, 51</bold>).</p></caption><graphic xmlns:xlink="http://www.w3.org/1999/xlink" xlink:href="zookeys-973-123-g012.jpg" position="float" orientation="portrait" xlink:type="simple" id="oo_459931.jpg"><uri content-type="original_file" xlink:type="simple">https://binary.pensoft.net/fig/459931</uri></graphic></fig></tp:treatment-sec><tp:treatment-sec sec-type="distribution" id="SECID0E3FBG"><title>Distribution.</title><p>China (Sichuan, Xizang)</p></tp:treatment-sec><tp:treatment-sec sec-type="remarks" id="SECID0EBGBG"><title>Remarks.</title><p>This species is similar to <italic><tp:taxon-name><tp:taxon-name-part taxon-name-part-type="genus" reg="Nephrotoma">N.</tp:taxon-name-part> <tp:taxon-name-part taxon-name-part-type="species" reg="geniculata">geniculata</tp:taxon-name-part></tp:taxon-name></italic> Yang &amp; Yang, 1987 from China (Hubei, Inner Mongolia, Ningxia, Sichuan), but the latter differs in the following characters: without occipital marking; dorsal part of rostrum including nasus yellow. Posterior margin of sternite 8 undepressed, without fleshy lobe ventrally.</p></tp:treatment-sec><tp:treatment-sec><!--Section generated to contain objects referenced in tp:taxon-treatment.--><fig id="F15" position="float" orientation="portrait"><object-id xmlns:xlink="http://www.w3.org/1999/xlink" content-type="doi" xlink:type="simple">10.3897/zookeys.973.46384.figures60-62</object-id><object-id xmlns:xlink="http://www.w3.org/1999/xlink" content-type="arpha" xlink:type="simple">BF21DB34-90DB-5CFD-A512-37CFC47892A7</object-id><label>Figures 60–62.</label><caption><p>Ecograph. <bold>60</bold><italic><tp:taxon-name><tp:taxon-name-part taxon-name-part-type="genus" reg="Nephrotoma">Nephrotoma</tp:taxon-name-part> <tp:taxon-name-part taxon-name-part-type="species" reg="beibengensis">beibengensis</tp:taxon-name-part></tp:taxon-name></italic> sp. nov. <bold>61</bold><italic><tp:taxon-name><tp:taxon-name-part taxon-name-part-type="genus" reg="Nephrotoma">Nephrotoma</tp:taxon-name-part> <tp:taxon-name-part taxon-name-part-type="species" reg="xizangensis">xizangensis</tp:taxon-name-part></tp:taxon-name></italic> Yang &amp; Yang, 1987 (variation) <bold>62</bold><italic><tp:taxon-name><tp:taxon-name-part taxon-name-part-type="genus" reg="Nephrotoma">Nephrotoma</tp:taxon-name-part> <tp:taxon-name-part taxon-name-part-type="species" reg="nigrohalterata">nigrohalterata</tp:taxon-name-part></tp:taxon-name></italic> Edwards, 1928 (mating) (<bold>60, 61</bold> by Zhenqi Song <bold>62</bold> by Qicheng Yang).</p></caption><graphic xmlns:xlink="http://www.w3.org/1999/xlink" xlink:href="zookeys-973-123-g015.jpg" position="float" orientation="portrait" xlink:type="simple" id="oo_459934.jpg"><uri content-type="original_file" xlink:type="simple">https://binary.pensoft.net/fig/459934</uri></graphic></fig></tp:treatment-sec></tp:taxon-treatment>
