# Supplementary material for: Nephrotoma Meigen (Diptera, Tipulidae) from Xizang Autonomous Region, China
Source: Zookeys. 2020 Oct 5;973:123–51. doi: 10.3897/zookeys.973.46384 (PMC7550393; doi:10.3897/zookeys.973.46384)
Supplement: XML Treatment for Nephrotoma xizangensis [file zookeys.973.46384-treatment11.xml]

<!DOCTYPE tp:taxon-treatment
  PUBLIC "-//TaxonX//DTD Taxonomic Treatment Publishing DTD v0 20100105//EN" "tax-treatment-NSO.dtd">
<tp:taxon-treatment xmlns:tp="http://www.plazi.org/taxpub"><tp:treatment-meta><kwd-group><label>Taxon classification</label><kwd><named-content xmlns:xlink="http://www.w3.org/1999/xlink" content-type="kingdom">Animalia</named-content></kwd><kwd><named-content xmlns:xlink="http://www.w3.org/1999/xlink" content-type="order">Diptera</named-content></kwd><kwd><named-content xmlns:xlink="http://www.w3.org/1999/xlink" content-type="family">Tipulidae</named-content></kwd></kwd-group><mixed-citation publication-type="journal"><person-group><name><surname>Yang</surname><given-names>Qi-Cheng</given-names></name><name><surname>Liu</surname><given-names>Qi-Fei</given-names></name><name><surname>Pan</surname><given-names>Zhao-Hui</given-names></name><name><surname>Liu</surname><given-names>Xiao-Yan</given-names></name><name><surname>Yang</surname><given-names>Ding</given-names></name></person-group><article-title><italic><tp:taxon-name><tp:taxon-name-part taxon-name-part-type="genus" reg="Nephrotoma">Nephrotoma</tp:taxon-name-part></tp:taxon-name></italic> Meigen (<tp:taxon-name><tp:taxon-name-part taxon-name-part-type="order">Diptera</tp:taxon-name-part></tp:taxon-name>, <tp:taxon-name><tp:taxon-name-part taxon-name-part-type="family">Tipulidae</tp:taxon-name-part></tp:taxon-name>) from Xizang Autonomous Region, China</article-title><source>Zookeys</source><day>05</day><month>10</month><year>2020</year><volume>973</volume><fpage>123</fpage><lpage>151</lpage><pub-id pub-id-type="doi">10.3897/zookeys.973.46384</pub-id></mixed-citation></tp:treatment-meta><tp:nomenclature><tp:taxon-name><object-id xmlns:xlink="http://www.w3.org/1999/xlink" content-type="arpha" xlink:type="simple">A0B0EF9F-CD62-5240-BF20-5181A3242A34</object-id>
              <tp:taxon-name-part taxon-name-part-type="genus" reg="Nephrotoma">Nephrotoma</tp:taxon-name-part>
              <tp:taxon-name-part taxon-name-part-type="species" reg="xizangensis">xizangensis</tp:taxon-name-part>
            </tp:taxon-name><tp:taxon-authority>Yang &amp; Yang, 1987</tp:taxon-authority><xref ref-type="fig" rid="F13">Figs 52–54</xref><xref ref-type="fig" rid="F14">, 55–59</xref><xref ref-type="fig" rid="F15">, 61</xref><tp:nomenclature-citation-list><tp:nomenclature-citation><tp:taxon-name>
                  <tp:taxon-name-part taxon-name-part-type="genus" reg="Nephrotoma">Nephrotoma</tp:taxon-name-part> <tp:taxon-name-part taxon-name-part-type="species" reg="xizangensis">xizangensis</tp:taxon-name-part></tp:taxon-name><comment>Yang &amp; Yang, 1987: 129. Type locality: China: Xizang, Nyingchi Co.</comment></tp:nomenclature-citation></tp:nomenclature-citation-list></tp:nomenclature><tp:treatment-sec sec-type="diagnosis" id="SECID0EPIBG"><title>Diagnosis.</title><p>Antennal scape yellow, pedicel pale brown, flagellum mainly dark brown, except first flagellomere pale brown (Fig. <xref ref-type="fig" rid="F13">52</xref>). Mid-longitudinal stripe of prescutum V-shaped. Scutellum with pale brown middle stripe and brown posterior margin. Mediotergite yellow (Fig. <xref ref-type="fig" rid="F13">53</xref>). Posterior extension of tergite 9 slightly depressed, with two pairs of short obtuse projections (Fig. <xref ref-type="fig" rid="F14">58</xref>).</p><fig id="F13" position="float" orientation="portrait"><object-id xmlns:xlink="http://www.w3.org/1999/xlink" content-type="doi" xlink:type="simple">10.3897/zookeys.973.46384.figures52-54</object-id><object-id xmlns:xlink="http://www.w3.org/1999/xlink" content-type="arpha" xlink:type="simple">A16EFED8-5971-5AD9-91D1-757ED5337F9A</object-id><label>Figures 52–54.</label><caption><p><italic><tp:taxon-name><tp:taxon-name-part taxon-name-part-type="genus" reg="Nephrotoma">Nephrotoma</tp:taxon-name-part> <tp:taxon-name-part taxon-name-part-type="species" reg="xizangensis">xizangensis</tp:taxon-name-part></tp:taxon-name></italic> Yang &amp; Yang, 1987. <bold>52</bold> Male habitus, lateral view <bold>53</bold> head and thorax, dorsal view <bold>54</bold> wing. Scale bars: 1.0 mm.</p></caption><graphic xmlns:xlink="http://www.w3.org/1999/xlink" xlink:href="zookeys-973-123-g013.jpg" position="float" orientation="portrait" xlink:type="simple" id="oo_459932.jpg"><uri content-type="original_file" xlink:type="simple">https://binary.pensoft.net/fig/459932</uri></graphic></fig></tp:treatment-sec><tp:treatment-sec sec-type="material" id="SECID0E6JBG"><title>Material examined.</title><p>2 males (<named-content xmlns:xlink="http://www.w3.org/1999/xlink" content-type="dwc:institutional_code" xlink:type="simple">CAU</named-content>), China: Xizang, Yigong, 2017.VI.7, 2236 m, Qicheng Yang (light trap). 1 male (<named-content xmlns:xlink="http://www.w3.org/1999/xlink" content-type="dwc:institutional_code" xlink:type="simple">CAU</named-content>), China: Xizang, Bayi, 2017.VI.4, 2955 m, Qicheng Yang (light trap).</p></tp:treatment-sec><tp:treatment-sec sec-type="description" id="SECID0EPKBG"><title>Description.</title><p>Male (<italic>n</italic> = 3): body length 11.5–12.5 mm, wing length 11.5–12.5 mm, antenna length 3.5–4.0 mm.</p><p><bold><italic>Head</italic></bold> (Figs <xref ref-type="fig" rid="F13">52</xref>, <xref ref-type="fig" rid="F13">53</xref>). Mainly yellow. Vertex with brown spot near inner margin of eye. Occipital marking brown, subtriangular. Dorsal part of rostrum including nasus brown. Head with black hairs. Antennal scape yellow, pedicel pale brown, flagellum mainly dark brown except first flagellomere pale brown; first flagellomere 1.5 times longer than second one. Proboscis yellow, with brown hairs. First palpal segment greyish brown, second one yellow, with brown hairs.</p><p><bold><italic>Thorax</italic></bold> (Figs <xref ref-type="fig" rid="F13">52</xref>, <xref ref-type="fig" rid="F13">53</xref>). Mainly yellow. Pronotum yellow. Prescutum with three black longitudinal stripes; middle stripe V-shaped, anterior end of lateral prescutal stripe bent outward, outer curved part brown. Scutum yellow, with two black subtriangular spots. Scutellum with pale brown middle stripe and brown posterior margin. Mediotergite yellow. Pleuron pale yellow. Parascutellum yellow. Legs yellow, except tips of femora and tibiae brown, tarsi dark brown; hairs dark brown. Wing subhyaline, tinged with light brown; pterostigma brown; cell m<sub>1</sub> sessile (Fig. <xref ref-type="fig" rid="F13">54</xref>). Halter brownish grey.</p><p><bold><italic>Abdomen</italic></bold> (Fig. <xref ref-type="fig" rid="F13">52</xref>). Mainly yellow. Abdominal tergites with three longitudinal stripes, middle stripe brown, triangular; stripes on lateral side brownish grey. Abdominal segments 7 and 8 entirely dark brown to black; hypopygium mainly dark brown, tergite 9 black. Hairs on abdomen dark brown or golden.</p><p><bold><italic>Hypopygium</italic></bold> (Figs <xref ref-type="fig" rid="F14">55–59</xref>) mainly black. Posterior extension of tergite 9 slightly depressed with two pairs of short obtuse projections; posterolateral margin with a pair of ventrad curved appendages each with two cusps (Fig. <xref ref-type="fig" rid="F14">58</xref>). Posterior margin of sternite 8 slightly depressed, middle part pleated, sclerotized, anterior part with long hairs (Fig. <xref ref-type="fig" rid="F14">55</xref>). Sternite 9 with a horn-like projection (Figs <xref ref-type="fig" rid="F14">55</xref>, <xref ref-type="fig" rid="F14">59</xref>). Outer gonostylus fleshy, widened at middle, narrowed toward tip (Fig. <xref ref-type="fig" rid="F14">56</xref>). Inner gonostylus with large concavity at base; beak sharp; outer basal lobe with hairy protuberance; posterior crest with a large membranous area (Fig. <xref ref-type="fig" rid="F14">57</xref>).</p><fig id="F14" position="float" orientation="portrait"><object-id xmlns:xlink="http://www.w3.org/1999/xlink" content-type="doi" xlink:type="simple">10.3897/zookeys.973.46384.figures55-59</object-id><object-id xmlns:xlink="http://www.w3.org/1999/xlink" content-type="arpha" xlink:type="simple">EF44C380-CD7E-5DE8-AD01-01C87ACCE48A</object-id><label>Figures 55–59.</label><caption><p><italic><tp:taxon-name><tp:taxon-name-part taxon-name-part-type="genus" reg="Nephrotoma">Nephrotoma</tp:taxon-name-part> <tp:taxon-name-part taxon-name-part-type="species" reg="xizangensis">xizangensis</tp:taxon-name-part></tp:taxon-name></italic> Yang &amp; Yang, 1987. <bold>55</bold> Hypopygium, lateral view <bold>56</bold> outer gonostylus, lateral external view <bold>57</bold> inner gonostylus, lateral external view <bold>58</bold> tergite 9, dorsal view <bold>59</bold> hypopygium, ventral view. Scale bars: 0.5 mm (<bold>55, 58, 59</bold>); 0.1 mm (<bold>56, 57</bold>).</p></caption><graphic xmlns:xlink="http://www.w3.org/1999/xlink" xlink:href="zookeys-973-123-g014.jpg" position="float" orientation="portrait" xlink:type="simple" id="oo_459933.jpg"><uri content-type="original_file" xlink:type="simple">https://binary.pensoft.net/fig/459933</uri></graphic></fig></tp:treatment-sec><tp:treatment-sec sec-type="distribution" id="SECID0EPOBG"><title>Distribution.</title><p>China (Xizang).</p></tp:treatment-sec><tp:treatment-sec sec-type="remarks" id="SECID0EUOBG"><title>Remarks.</title><p>This species is similar to <italic><tp:taxon-name><tp:taxon-name-part taxon-name-part-type="genus" reg="Nephrotoma">N.</tp:taxon-name-part> <tp:taxon-name-part taxon-name-part-type="species" reg="flavonota">flavonota</tp:taxon-name-part></tp:taxon-name></italic> Alexander, 1914 from Japan (Honshu, Shikoku, Kyushu), China (Zhejiang, Fujian, Hainan), but the latter differs in the following characters: Sternite 8 sheathing very slightly narrowed outwardly, terminating in two broad lobes separated by a V-shaped emargination filled with pale membrane; lobes bearing abundant long yellow setae.</p><fig id="F15" position="float" orientation="portrait"><object-id xmlns:xlink="http://www.w3.org/1999/xlink" content-type="doi" xlink:type="simple">10.3897/zookeys.973.46384.figures60-62</object-id><object-id xmlns:xlink="http://www.w3.org/1999/xlink" content-type="arpha" xlink:type="simple">BF21DB34-90DB-5CFD-A512-37CFC47892A7</object-id><label>Figures 60–62.</label><caption><p>Ecograph. <bold>60</bold><italic><tp:taxon-name><tp:taxon-name-part taxon-name-part-type="genus" reg="Nephrotoma">Nephrotoma</tp:taxon-name-part> <tp:taxon-name-part taxon-name-part-type="species" reg="beibengensis">beibengensis</tp:taxon-name-part></tp:taxon-name></italic> sp. nov. <bold>61</bold><italic><tp:taxon-name><tp:taxon-name-part taxon-name-part-type="genus" reg="Nephrotoma">Nephrotoma</tp:taxon-name-part> <tp:taxon-name-part taxon-name-part-type="species" reg="xizangensis">xizangensis</tp:taxon-name-part></tp:taxon-name></italic> Yang &amp; Yang, 1987 (variation) <bold>62</bold><italic><tp:taxon-name><tp:taxon-name-part taxon-name-part-type="genus" reg="Nephrotoma">Nephrotoma</tp:taxon-name-part> <tp:taxon-name-part taxon-name-part-type="species" reg="nigrohalterata">nigrohalterata</tp:taxon-name-part></tp:taxon-name></italic> Edwards, 1928 (mating) (<bold>60, 61</bold> by Zhenqi Song <bold>62</bold> by Qicheng Yang).</p></caption><graphic xmlns:xlink="http://www.w3.org/1999/xlink" xlink:href="zookeys-973-123-g015.jpg" position="float" orientation="portrait" xlink:type="simple" id="oo_459934.jpg"><uri content-type="original_file" xlink:type="simple">https://binary.pensoft.net/fig/459934</uri></graphic></fig></tp:treatment-sec></tp:taxon-treatment>
